# Supplementary material for: Vigilin interacts with signal peptide peptidase
Source: Proteome Sci. 2012 May 18;10:33. doi: 10.1186/1477-5956-10-33 (PMC3490818; doi:10.1186/1477-5956-10-33)
Supplement: Additional file 1 — Complete list of peptides identified in the iTRAQ mass spectrometry analysis of SPP interacting proteins. Vigilin or SPP-derived peptides were selectively enriched in the SPP purification sample compared to the control purification, while all other proteins identified had iTRAQ 117:116 ratios of less than 1.5. [file 1477-5956-10-33-S1.xls]

## Sheet: Peptides
														iTRAQ Area (Measured)		Average
%Cov	Accession Number	Symbol	Name	Conf	Sequence	Modifications	Cleavages	dMass	Prec MW	Prec m/z	Theor MW	Theor m/z	z	116	117	117:116
74.32	IPI:IPI00029744.1	SSBP1	Single-stranded DNA-binding protein, mitochondrial precursor	99	DVAYQYVK	iTRAQ4plex@N-term; iTRAQ4plex(K)@8		0.0176516	1272.71	637.364	1272.7	637.355	2	3664.31	2846.4	0.77679
				99	ESETTTSLVLER	iTRAQ4plex@N-term	cleaved H-E@N-term	-0.0335364	1507.75	754.883	1507.79	754.9	2	2964.32	1922.1	0.648412
				99	IDYGEYMDK	iTRAQ4plex@N-term; iTRAQ4plex(K)@9		-0.0271087	1420.65	711.333	1420.68	711.347	2	199.62	148.23	0.742561
				99	IDYGEYMDKNNVR	iTRAQ4plex@N-term; iTRAQ4plex(K)@9	missed K-N@9	-0.0213096	1903.91	635.645	1903.93	635.652	3	242.31	295.91	1.2212
				99	NPVTIFSLATNEMWR	iTRAQ4plex@N-term		0.0332801	1922.02	641.68	1921.98	641.669	3	121.19	100.2	0.826801
				99	QATTIIADNIIFLSDQTK	iTRAQ4plex@N-term; iTRAQ4plex(K)@18		-0.0401371	2279.22	760.748	2279.26	760.761	3	866.25	768.16	0.886765
				99	SETTTSLVLER	iTRAQ4plex@N-term	cleaved E-S@N-term	0.0227768	1378.77	690.39	1378.74	690.379	2	285.86	200.43	0.701147
				99	SGDSEVYQLGDVSQK	iTRAQ4plex@N-term; iTRAQ4plex(K)@15		-0.0499489	1898.9	633.973	1898.95	633.989	3	355.78	234.99	0.660492
				99	VGQDPVLR	iTRAQ4plex@N-term		0.00880779	1026.6	514.309	1026.59	514.304	2	4527.45	2823.56	0.623653
				99	DVAYQYVK	iTRAQ4plex@N-term; iTRAQ4plex(K)@8		0.00709984	1272.7	637.359	1272.7	637.355	2	1393.63	1155.14	0.828871
				99	ESETTTSLVLER	iTRAQ4plex@N-term	cleaved H-E@N-term	-0.0115556	1507.77	754.894	1507.79	754.9	2	1140.61	850.99	0.746083
				99	ESETTTSLVLER	iTRAQ4plex@N-term	cleaved H-E@N-term	-0.0560523	1507.73	754.872	1507.79	754.9	2	229.88	174.99	0.761223
				99	NPVTIFSLATNEMWR	iTRAQ4plex@N-term		0.032058	1922.02	641.679	1921.98	641.669	3	9.4	8.2	0.87234
				99	NPVTIFSLATNEMWR	iTRAQ4plex@N-term		0.0232819	1922.01	641.677	1921.98	641.669	3	20.8	17.38	0.835577
				99	NPVTIFSLATNEMWR	iTRAQ4plex@N-term		-0.00621426	1921.98	641.667	1921.98	641.669	3	69.26	44.22	0.638464
				99	QATTIIADNIIFLSDQTK	iTRAQ4plex@N-term; iTRAQ4plex(K)@18		-0.037694	2279.22	760.749	2279.26	760.761	3	212.12	196.54	0.926551
				99	QATTIIADNIIFLSDQTK	iTRAQ4plex@N-term; iTRAQ4plex(K)@18		-0.970854	2278.29	760.438	2279.26	760.761	3	8.6	1.75	0.203488
				99	QATTIIADNIIFLSDQTK	iTRAQ4plex@N-term; iTRAQ4plex(K)@18		0.0752886	2279.34	760.786	2279.26	760.761	3	16.69	12.17	0.729179
				99	QATTIIADNIIFLSDQTK	iTRAQ4plex@N-term; iTRAQ4plex(K)@18		0.0390316	2279.3	760.774	2279.26	760.761	3	9.5	6.03	0.634737
				99	SGDSEVYQLGDVSQK	iTRAQ4plex@N-term; iTRAQ4plex(K)@15		0.0429137	1898.99	634.004	1898.95	633.989	3	48.4	56.14	1.15992
				83	ESETTTSLVLER	iTRAQ4plex@N-term	cleaved H-E@N-term	0.000950184	1507.79	503.603	1507.79	503.602	3	31.52	28.79
				67	ESETTTSLVLER	iTRAQ4plex@N-term	cleaved H-E@N-term	0.994701	1508.78	503.934	1507.79	503.602	3	50.7	26.79
				53	IYLEGK	iTRAQ4plex@N-term; iTRAQ4plex(K)@6		0.00820626	1009.61	505.814	1009.61	505.81	2	25.23	18.28
				47	VGQDPVLR	iTRAQ4plex@N-term		0.0296759	1026.62	514.319	1026.59	514.304	2	21.08	14.12
				30	QATTIIADNIIFLSDQTK	iTRAQ4plex@N-term; iTRAQ4plex(K)@18		-0.0232915	2279.24	760.753	2279.26	760.761	3	0	0
				26	IDYGEYMDK	iTRAQ4plex@N-term; iTRAQ4plex(K)@9		0.0412689	1420.72	711.367	1420.68	711.347	2	126.83	89.17
				10	IYLEGK	iTRAQ4plex@N-term; iTRAQ4plex(K)@6		-0.00201847	1009.6	505.809	1009.61	505.81	2	1578.07	1259
72.28	IPI:IPI00220362.4	HSPE1	10 kDa heat shock protein, mitochondrial	99	SAAETVTK	iTRAQ4plex@N-term; iTRAQ4plex(K)@8		0.0254916	1093.65	547.831	1093.62	547.818	2	348.65	370.89	1.06379
				99	VLQATVVAVGSGSK	iTRAQ4plex@N-term; iTRAQ4plex(K)@14		-0.00506586	1602.95	535.324	1602.95	535.326	3	1.89	6.4	3.38624
				99	VVLDDKDYFLFR	iTRAQ4plex@N-term; iTRAQ4plex(K)@6		0.026334	1817.02	606.682	1817	606.673	3	274.59	273.72	0.996832
				99	VLQATVVAVGSGSK	iTRAQ4plex@N-term; iTRAQ4plex(K)@14		-0.0250274	1602.93	535.317	1602.95	535.326	3	86.54	105.23	1.21597
				98	GGEIQPVSVK	iTRAQ4plex@N-term; iTRAQ4plex(K)@10		-0.0154352	1300.74	434.589	1300.76	434.594	3	100.53	79.49	0.790709
				97	SAAETVTK	iTRAQ4plex@N-term; iTRAQ4plex(K)@8		-0.0316017	1093.59	547.803	1093.62	547.818	2	10.4	10.31	0.991346
				92	FLPLFDR	iTRAQ4plex@N-term		0.991806	1051.59	526.802	1050.6	526.306	2	1763.74	1774.88	1.00632
				87	FLPLFDR	iTRAQ4plex@N-term		0.00160866	1050.6	526.307	1050.6	526.306	2	54.21	50.37
				82	DGDILGK	iTRAQ4plex@N-term; iTRAQ4plex(K)@7		0.0188617	1004.59	503.304	1004.57	503.295	2	1221.13	1246.49
				48	VLLPEYGGTK	iTRAQ4plex@N-term; iTRAQ4plex(K)@10		-0.0322179	1363.76	682.889	1363.8	682.905	2	1605.82	1556.41
				46	DGDILGK	iTRAQ4plex@N-term; iTRAQ4plex(K)@7		-0.00857274	1004.57	503.29	1004.57	503.295	2	21.23	35.75
				34	DYFLFR	iTRAQ4plex@N-term		-0.0114523	1003.51	502.764	1003.52	502.77	2	198.6	183.06
				30	SAAETVTK	Carbamyl@N-term; iTRAQ4plex(K)@8		0.0426141	992.569	497.292	992.526	497.27	2	18.29	20.78
71.43	IPI:IPI00007765.5	HSPA9	Stress-70 protein, mitochondrial precursor	99	AMQDAEVSK	iTRAQ4plex@N-term; iTRAQ4plex(K)@9		0.0048841	1265.66	633.836	1265.65	633.834	2	64.47	60.69	0.941368
				99	AQFEGIVTDLIR	iTRAQ4plex@N-term		-0.0165989	1504.82	753.418	1504.84	753.426	2	289.64	285.89	0.987053
				99	ASNGDAWVEAH	iTRAQ4plex@N-term	cleaved H-G@C-term	-0.0341684	1299.56	650.788	1299.6	650.806	2	2524.99	2474.86	0.980146
				99	AVITVPAYFNDSQR	iTRAQ4plex@N-term	cleaved N-A@N-term	-0.0348699	1723.87	575.63	1723.9	575.641	3	2.08	2.06	0.990385
				99	DAGQISGLNVLR	iTRAQ4plex@N-term		-0.0486505	1385.73	693.87	1385.77	693.895	2	1648.15	1427.03	0.865837
				99	DDIENMVK	iTRAQ4plex@N-term; iTRAQ4plex(K)@8		-0.02006	1250.62	626.318	1250.64	626.328	2	92.76	57.15	0.616106
				99	EQQIVIQSSGGLSK	iTRAQ4plex@N-term; iTRAQ4plex(K)@14		-0.0311032	1760.96	587.993	1760.99	588.003	3	308.52	252.56	0.818618
				99	EQQIVIQSSGGLSKDDIENMVK	iTRAQ4plex@N-term; iTRAQ4plex(K)@14; iTRAQ4plex(K)@22		0.00707554	2849.52	713.388	2849.52	713.387	4	9.45	7.11	0.752381
				99	ETAENYLGHTAK	iTRAQ4plex@N-term; iTRAQ4plex(K)@12		-0.0197698	1620.82	541.279	1620.84	541.286	3	24.1	19.38	0.804149
				99	ETGVDLTK	iTRAQ4plex@N-term; iTRAQ4plex(K)@8		-0.0191563	1149.63	575.822	1149.65	575.832	2	419.94	411.71	0.980402
				99	GAVVGIDLGTTNSCVAVMEGK	iTRAQ4plex@N-term; Pyridylethyl(C)@14; iTRAQ4plex(K)@21		0.061586	2413.32	604.337	2413.26	604.322	4	171.26	119.44	0.697419
				99	LLGQFTLIGIPPAPR	iTRAQ4plex@N-term		0.0436781	1736.09	579.704	1736.05	579.69	3	10.4	10.31	0.991346
				99	LYSPSQIGAFVLMK	iTRAQ4plex@N-term; iTRAQ4plex(K)@14		-0.0669961	1840.97	921.492	1841.04	921.526	2	17641.4	19845.4	1.12493
				99	NAVITVPAYFNDSQR	iTRAQ4plex@N-term		-0.0699996	1837.87	613.632	1837.94	613.655	3	264.94	241.69	0.912244
				99	QAASSLQQASLK	Gln->pyro-Glu@N-term; iTRAQ4plex(K)@12		0.0410827	1357.77	679.894	1357.73	679.873	2	25.78	13.88	0.538402
				99	QAVTNPNNTFYATK	Gln->pyro-Glu@N-term; iTRAQ4plex(K)@14		-0.0618774	1694.78	848.396	1694.84	848.427	2	4.11	5.21	1.26764
				99	SLGIETLGGVFTK	iTRAQ4plex@N-term; iTRAQ4plex(K)@13	cleaved L-S@N-term	-0.00950744	1608.92	537.315	1608.93	537.318	3	53.73	36.33	0.676159
				99	SQVFSTAADGQTQVEIK	iTRAQ4plex@N-term; iTRAQ4plex(K)@17		0.00456661	2096.1	699.709	2096.1	699.707	3	290.09	272.98	0.941018
				99	STNGDTFLGGEDFDQALLR	iTRAQ4plex@N-term		-0.0712854	2198.99	734.002	2199.06	734.026	3	900.06	776.84	0.863098
				99	TTPSVVAFTADGER	iTRAQ4plex@N-term		-0.0221359	1593.79	532.271	1593.81	532.278	3	44.03	35.7	0.810811
				99	VEAVNMAEGIIHDTETK	iTRAQ4plex@N-term; iTRAQ4plex(K)@17		-0.0367006	2144.07	715.696	2144.1	715.708	3	90.31	93.13	1.03123
				99	VLENAEGAR	iTRAQ4plex@N-term		-0.00994742	1101.58	551.797	1101.59	551.802	2	18717.2	17117.3	0.914519
				99	VQQTVQDLFGR	iTRAQ4plex@N-term		-0.0340218	1433.74	717.878	1433.77	717.895	2	1073.56	1008.3	0.939212
				99	YDDPEVQK	iTRAQ4plex@N-term; iTRAQ4plex(K)@8		0.00631942	1280.66	641.335	1280.65	641.332	2	5452.21	4815.73	0.883262
				99	AMQDAEVSK	iTRAQ4plex@N-term; iTRAQ4plex(K)@9		0.0311841	1265.68	633.849	1265.65	633.834	2	1616.26	1477.73	0.91429
				99	AQFEGIVTDLIR	iTRAQ4plex@N-term		-0.0305073	1504.81	753.411	1504.84	753.426	2	747.89	738.95	0.988046
				99	AQFEGIVTDLIR	iTRAQ4plex@N-term		0.0132392	1504.85	753.432	1504.84	753.426	2	161.05	137.36	0.852903
				99	AQFEGIVTDLIR	iTRAQ4plex@N-term; Dimethyl(R)@12		0.0211136	1532.89	767.452	1532.87	767.441	2	599.5	2065.12	3.44474
				99	AQFEGIVTDLIR	iTRAQ4plex@N-term; Phe->Tyr@3		0.0185135	1520.85	761.433	1520.83	761.423	2	977.58	866.62	0.886495
				99	AQFEGIVTDLIR	iTRAQ4plex@N-term		0.967608	1505.8	502.942	1504.84	502.62	3	160.39	127.64	0.79581
				99	AQFEGIVTDLIR	iTRAQ4plex@N-term		0.0398037	1504.88	502.633	1504.84	502.62	3	16.07	4.63	0.288114
				99	AQFEGIVTDLIR	iTRAQ4plex@N-term; Dehydrated(D)@9		-0.00317517	1486.82	744.419	1486.83	744.421	2	164.04	112.18	0.683858
				99	AQFEGIVTDLIR	iTRAQ4plex@N-term; Deamidated(Q)@2; Val->Thr@7		0.0687377	1507.87	754.942	1507.8	754.907	2	103.64	107.64	1.0386
				99	AQFEGIVTDLIR	iTRAQ4plex@N-term; Dimethyl(R)@12		-0.040709	1532.83	767.421	1532.87	767.441	2	1702.63	5531.12	3.24857
				99	AQFEGIVTDLIR	iTRAQ4plex@N-term		-0.000876179	1504.84	753.425	1504.84	753.426	2	57.73	63.18	1.0944
				99	AQFEGIVTDLIR	iTRAQ4plex@N-term		-0.0337356	1504.8	502.608	1504.84	502.62	3	18.95	13.14	0.693404
				99	ASNGDAWVEAH	iTRAQ4plex@N-term	cleaved H-G@C-term	0.0321541	1299.63	650.822	1299.6	650.806	2	495.44	437.03	0.882105
				99	ASNGDAWVEAH	iTRAQ4plex@N-term	cleaved H-G@C-term	-0.0252645	1299.57	650.793	1299.6	650.806	2	16.54	18.67	1.12878
				99	DAGQISGLNVLR	iTRAQ4plex@N-term		-0.0449955	1385.73	693.872	1385.77	693.895	2	2248.79	1952.79	0.868374
				99	DAGQISGLNVLR	iTRAQ4plex@N-term		-0.0222392	1385.75	693.884	1385.77	693.895	2	284.68	247.1	0.867992
				99	DAGQISGLNVLR	iTRAQ4plex@N-term; Dimethyl(R)@12		-0.0294938	1413.78	707.896	1413.81	707.91	2	395.44	1155.11	2.92108
				99	DAGQISGLNVLR	iTRAQ4plex@N-term; Deamidated(N)@9		0.0399941	1386.8	463.274	1386.76	463.26	3	43.62	44.4	1.01788
				99	DDIENMVK	iTRAQ4plex@N-term; iTRAQ4plex(K)@8		0.0315784	1250.67	626.344	1250.64	626.328	2	340.05	245.61	0.722276
				99	DSETGENIR	iTRAQ4plex@N-term		-0.0222425	1163.53	582.773	1163.55	582.784	2	120.24	100.25	0.833749
				99	DSETGENIR	iTRAQ4plex@N-term		0.00583538	1163.56	582.787	1163.55	582.784	2	728.98	616.47	0.845661
				99	DSETGENIR	iTRAQ4plex@N-term		-0.0278581	1163.53	582.77	1163.55	582.784	2	133.22	117	0.878247
				99	DSETGENIR	iTRAQ4plex@N-term		0.016212	1163.57	582.792	1163.55	582.784	2	149.99	142.23	0.948263
				99	DSETGENIR	iTRAQ4plex@N-term		-0.00643341	1163.55	582.781	1163.55	582.784	2	141.78	124.08	0.875159
				99	DSETGENIR	iTRAQ4plex@N-term		-0.00372149	1163.55	582.782	1163.55	582.784	2	39.32	43.52	1.10682
				99	EQQIVIQSSGGLSK	iTRAQ4plex@N-term; iTRAQ4plex(K)@14		0.016137	1761	588.009	1760.99	588.003	3	8.51	3.91	0.459459
				99	EQQIVIQSSGGLSK	iTRAQ4plex@N-term; iTRAQ4plex(K)@14		0.025292	1761.01	588.012	1760.99	588.003	3	17.86	13.19	0.738522
				99	EQQIVIQSSGGLSK	iTRAQ4plex@N-term; iTRAQ4plex(K)@14		0.0404793	1761.03	588.017	1760.99	588.003	3	75.91	64.54	0.850217
				99	EQQIVIQSSGGLSK	iTRAQ4plex@N-term; Dehydrated(E)@1; iTRAQ4plex(K)@14		-0.0397136	1742.94	581.986	1742.98	582	3	95.6	66.83	0.699059
				99	EQQIVIQSSGGLSK	iTRAQ4plex@N-term; iTRAQ4plex(K)@14		0.0522889	1761.04	588.021	1760.99	588.003	3	95.81	84.04	0.877153
				99	ETAENYLGHTAK	Carbamyl@N-term; iTRAQ4plex(K)@12		-0.0274211	1519.71	760.863	1519.74	760.877	2	97.78	103.56	1.05911
				99	ETAENYLGHTAK	iTRAQ4plex@N-term; iTRAQ4plex(K)@12		-0.0210054	1620.81	541.279	1620.84	541.286	3	118.77	101.44	0.854088
				99	ETGVDLTK	iTRAQ4plex@N-term; iTRAQ4plex(K)@8		-0.00707168	1149.64	575.828	1149.65	575.832	2	1440.19	1553.08	1.07839
				99	GVPQIEVTFDIDANGIVHVSAK	iTRAQ4plex@N-term; Glu->Gln@6; iTRAQ4plex(K)@22		0.128491	2595.55	649.896	2595.43	649.864	4	11.34	13.51	1.19136
				99	GVPQIEVTFDIDANGIVHVSAK	iTRAQ4plex@N-term; iTRAQ4plex(K)@22		-0.120402	2596.29	650.08	2596.41	650.11	4	5.29	2.99	0.565217
				99	GVPQIEVTFDIDANGIVHVSAK	iTRAQ4plex@N-term; iTRAQ4plex(K)@22		-0.0471577	2596.36	650.098	2596.41	650.11	4	0	3.25
				99	GVPQIEVTFDIDANGIVHVSAK	iTRAQ4plex@N-term; iTRAQ4plex(K)@22		-0.0930572	2596.32	650.087	2596.41	650.11	4	0	11.93
				99	GVPQIEVTFDIDANGIVHVSAK	iTRAQ4plex@N-term; iTRAQ4plex(K)@22		-0.0408099	2596.37	650.1	2596.41	650.11	4	0	0
				99	LLGQFTLIGIPPAPR	iTRAQ4plex@N-term		-0.0706483	1735.98	579.666	1736.05	579.69	3	22.87	22.69	0.992129
				99	LYSPSQIGAFVLMK	iTRAQ4plex@N-term; Oxidation(M)@13; iTRAQ4plex(K)@14		0.0363306	1857.07	620.03	1857.03	620.018	3	7.18	9.39	1.3078
				99	LYSPSQIGAFVLMK	iTRAQ4plex@N-term; iTRAQ4plex(K)@14		0.00788828	1841.04	614.689	1841.04	614.686	3	283.25	311.25	1.09885
				99	LYSPSQIGAFVLMK	iTRAQ4plex@N-term; Oxidation(M)@13; iTRAQ4plex(K)@14		0.0159115	1857.05	620.023	1857.03	620.018	3	28.21	24.59	0.871677
				99	NAVITVPAYFNDSQR	iTRAQ4plex@N-term		0.00611114	1837.95	613.658	1837.94	613.655	3	9.23	6.04	0.654388
				99	NAVITVPAYFNDSQR	iTRAQ4plex@N-term; Ala->Ser@8		0.0127495	1853.95	618.991	1853.94	618.987	3	12.94	17.75	1.37172
				99	NAVITVPAYFNDSQR	iTRAQ4plex@N-term		-0.0171006	1837.93	613.65	1837.94	613.655	3	25.2	12.86	0.510317
				99	NAVITVPAYFNDSQR	iTRAQ4plex@N-term; Ser->Asn@13; Deamidated(Q)@14		0.0736612	1866.01	623.012	1865.94	622.987	3	48.76	41.98	0.860952
				99	NAVITVPAYFNDSQR	iTRAQ4plex@N-term; Dehydrated(S)@13		0.0412162	1819.97	607.666	1819.93	607.652	3	9.12	14.7	1.61184
				99	NAVITVPAYFNDSQR	iTRAQ4plex@N-term		-0.0375349	1837.91	613.643	1837.94	613.655	3	29.69	29.97	1.00943
				99	NAVITVPAYFNDSQR	iTRAQ4plex@N-term; Oxidation(P)@7		-0.0195932	1853.92	618.981	1853.94	618.987	3	12.76	5.87	0.460031
				99	NAVITVPAYFNDSQR	iTRAQ4plex@N-term		0.0232565	1837.97	613.663	1837.94	613.655	3	14.7	11.18	0.760544
				99	NAVITVPAYFNDSQR	iTRAQ4plex@N-term; Dimethyl(R)@15		-0.0381425	1865.94	622.986	1865.98	622.999	3	11.31	11.35	1.00354
				99	QAASSLQQASLK	Carbamyl@N-term; iTRAQ4plex(K)@12		0.0428996	1417.81	709.911	1417.76	709.89	2	38.71	32.79	0.847068
				99	QAASSLQQASLK	Carbamyl@N-term; iTRAQ4plex(K)@12		-0.0554891	1417.71	709.862	1417.76	709.89	2	24.46	30.18	1.23385
				99	QAASSLQQASLK	iTRAQ4plex@N-term; iTRAQ4plex(K)@12		-0.0291206	1518.83	507.284	1518.86	507.294	3	9.64	2.78	0.288382
				99	QAASSLQQASLK	iTRAQ4plex@N-term; iTRAQ4plex(K)@12		-0.00739108	1518.85	507.292	1518.86	507.294	3	110.09	95.36	0.8662
				99	QAVTNPNNTFYATK	iTRAQ4plex@N-term; iTRAQ4plex(K)@14		0.0238889	1855.99	619.671	1855.97	619.663	3	45.13	34.59	0.766452
				99	QAVTNPNNTFYATK	iTRAQ4plex@N-term; iTRAQ4plex(K)@14		0.0143946	1855.98	619.668	1855.97	619.663	3	285.06	229.87	0.806392
				99	SDIGEVILVGGMTR	iTRAQ4plex@N-term		-0.0225507	1589.83	795.924	1589.86	795.936	2	2064.98	2051.31	0.99338
				99	SDIGEVILVGGMTR	iTRAQ4plex@N-term		0.0144968	1589.87	530.964	1589.86	530.96	3	69.34	30.16	0.434958
				99	SDIGEVILVGGMTR	iTRAQ4plex@N-term		-0.0246338	1589.83	530.951	1589.86	530.96	3	4.16	4.12	0.990385
				99	SDIGEVILVGGMTR	iTRAQ4plex@N-term; Oxidation(M)@12		0.0522682	1605.9	536.309	1605.85	536.291	3	13.37	12.33	0.922214
				99	SDIGEVILVGGMTR	iTRAQ4plex@N-term		-0.0220703	1589.83	530.952	1589.86	530.96	3	5.2	5.16	0.992308
				99	SDIGEVILVGGMTR	iTRAQ4plex@N-term		-0.0218872	1589.83	530.952	1589.86	530.96	3	11.53	9.18	0.796184
				99	SDIGEVILVGGMTR	iTRAQ4plex@N-term; Thr->Glu@13		-0.0119273	1617.84	540.287	1617.85	540.291	3	0	7.59
				99	SQVFSTAADGQTQVEIK	iTRAQ4plex@N-term; iTRAQ4plex(K)@17		-0.0588678	2096.04	699.687	2096.1	699.707	3	421.37	368.41	0.874315
				99	SQVFSTAADGQTQVEIK	iTRAQ4plex@N-term; iTRAQ4plex(K)@17		0.0110826	2096.11	699.711	2096.1	699.707	3	50	35.42	0.7084
				99	SQVFSTAADGQTQVEIK	iTRAQ4plex@N-term; Deamidated(Q)@11; iTRAQ4plex(K)@17		0.0670227	2097.15	700.057	2097.08	700.035	3	11.67	5.92	0.507284
				99	SQVFSTAADGQTQVEIK	iTRAQ4plex@N-term; iTRAQ4plex(K)@17		-0.0115466	2096.09	699.703	2096.1	699.707	3	70.42	48.5	0.688725
				99	SQVFSTAADGQTQVEIK	iTRAQ4plex@N-term; iTRAQ4plex(K)@17		0.0459482	2096.15	699.722	2096.1	699.707	3	33.12	31.92	0.963768
				99	SQVFSTAADGQTQVEIK	iTRAQ4plex@N-term; iTRAQ4plex(K)@17		0.0501596	2096.15	699.724	2096.1	699.707	3	19.92	27.15	1.36295
				99	STNGDTFLGGEDFDQALLR	iTRAQ4plex@N-term		-0.0409733	2199.02	734.013	2199.06	734.026	3	69.15	57.28	0.828344
				99	STNGDTFLGGEDFDQALLR	iTRAQ4plex@N-term		0.00324524	2199.06	734.027	2199.06	734.026	3	76.21	76.46	1.00328
				99	STNGDTFLGGEDFDQALLR	iTRAQ4plex@N-term		0.0387473	2199.1	734.039	2199.06	734.026	3	3.03	5.26	1.73597
				99	STNGDTFLGGEDFDQALLR	iTRAQ4plex@N-term; Deamidated(N)@3; Dehydrated(D)@5		-0.0387802	2181.99	728.338	2182.03	728.351	3	22.85	19.42	0.849891
				99	STNGDTFLGGEDFDQALLR	iTRAQ4plex@N-term; Dimethyl(R)@19		-0.0273564	2227.06	743.361	2227.09	743.37	3	11.49	20.02	1.74238
				99	STNGDTFLGGEDFDQALLR	iTRAQ4plex@N-term; Dehydrated(T)@2; Deamidated(N)@3		-0.0127556	2182.02	728.346	2182.03	728.351	3	12.72	3.71	0.291667
				99	STNGDTFLGGEDFDQALLR	iTRAQ4plex@N-term; Dimethyl(R)@19		0.00102813	2227.09	743.37	2227.09	743.37	3	12.33	21.02	1.70479
				99	STNGDTFLGGEDFDQALLR	iTRAQ4plex@N-term		-0.0807853	2198.98	733.999	2199.06	734.026	3	5.3	0	0
				99	STNGDTFLGGEDFDQALLR	iTRAQ4plex@N-term; Deamidated(N)@3		-0.0619322	2199.98	734.333	2200.04	734.354	3	17.69	14.28	0.807236
				99	STNGDTFLGGEDFDQALLR	iTRAQ4plex@N-term; Dehydrated(D)@14		0.0204519	2181.07	728.029	2181.05	728.023	3	0	0
				99	STNGDTFLGGEDFDQALLR	iTRAQ4plex@N-term; Asn->Pro@3		0.013729	2182.08	728.367	2182.07	728.363	3	0	2.17
				99	STNGDTFLGGEDFDQALLR	iTRAQ4plex@N-term; Dehydrated(D)@14		-0.0494948	2181	728.006	2181.05	728.023	3	6.52	0	0
				99	STNGDTFLGGEDFDQALLR	iTRAQ4plex@N-term; Dimethyl(R)@19		0.0159838	2227.1	743.375	2227.09	743.37	3	14.4	62.04	4.30833
				99	TTPSVVAFTADGER	iTRAQ4plex@N-term		0.0114808	1593.82	532.282	1593.81	532.278	3	4.25	1.96	0.461176
				99	TTPSVVAFTADGER	iTRAQ4plex@N-term		-0.0198203	1593.79	532.271	1593.81	532.278	3	83.07	68.55	0.825208
				99	TTPSVVAFTADGER	iTRAQ4plex@N-term		-0.0353094	1593.78	532.266	1593.81	532.278	3	21.16	28.17	1.33129
				99	TTPSVVAFTADGER	iTRAQ4plex@N-term		0.000396343	1593.81	532.278	1593.81	532.278	3	2.17	0	0
				99	TTPSVVAFTADGER	iTRAQ4plex@N-term; Dimethyl(R)@14		0.0151697	1621.86	541.627	1621.84	541.622	3	10.21	14.65	1.43487
				99	VEAVNMAEGIIHDTETK	iTRAQ4plex@N-term; iTRAQ4plex(K)@17		-0.0386758	2144.06	715.695	2144.1	715.708	3	47.12	38.82	0.823854
				99	VEAVNMAEGIIHDTETK	iTRAQ4plex@N-term; iTRAQ4plex(K)@17		-0.0476369	2144.06	715.692	2144.1	715.708	3	277.18	279.05	1.00675
				99	VEAVNMAEGIIHDTETK	iTRAQ4plex@N-term; Thr->Glu@16; iTRAQ4plex(K)@17		0.0590739	2172.16	725.059	2172.1	725.04	3	60.38	133.38	2.20901
				99	VEAVNMAEGIIHDTETK	iTRAQ4plex@N-term; Ala->Val@7; iTRAQ4plex(K)@17		-0.0437803	2172.09	725.037	2172.13	725.052	3	69.81	62.7	0.898152
				99	VEAVNMAEGIIHDTETK	Carbamyl@N-term; iTRAQ4plex(K)@17		0.000844363	2043.01	682.01	2043.01	682.009	3	11.2	9.11	0.813393
				99	VEAVNMAEGIIHDTETK	No iTRAQ4plex@N-term; iTRAQ4plex(K)@17		-0.0194037	1999.98	667.668	2000	667.674	3	66.83	51.92	0.776897
				99	VEAVNMAEGIIHDTETK	iTRAQ4plex@N-term; Oxidation(M)@6; Glu->Gln@8; iTRAQ4plex(K)@17		0.0214455	2159.13	720.719	2159.11	720.712	3	30.86	13.64	0.441996
				99	VEAVNMAEGIIHDTETK	iTRAQ4plex@N-term; Oxidation(M)@6; Glu->Gln@8; iTRAQ4plex(K)@17		0.0256568	2159.14	720.72	2159.11	720.712	3	32.33	25.47	0.787813
				99	VEAVNMAEGIIHDTETK	iTRAQ4plex@N-term; Dehydrated(E)@2; iTRAQ4plex(K)@17		-0.0273934	2126.06	709.696	2126.09	709.705	3	50.85	27.82	0.547099
				99	VINEPTAAALAYGLDK	iTRAQ4plex@N-term; iTRAQ4plex(K)@16		-0.0224621	1933.05	645.359	1933.08	645.366	3	101.45	97.83	0.964317
				99	VINEPTAAALAYGLDK	iTRAQ4plex@N-term; iTRAQ4plex(K)@16		-0.0208022	1933.06	645.359	1933.08	645.366	3	14.89	6.85	0.46004
				99	VINEPTAAALAYGLDK	iTRAQ4plex@N-term; iTRAQ4plex(K)@16		-0.04204	1933.03	645.352	1933.08	645.366	3	479.66	439.26	0.915774
				99	VINEPTAAALAYGLDK	iTRAQ4plex@N-term; iTRAQ4plex(K)@16		0.0365586	1933.11	645.378	1933.08	645.366	3	29.3	24.58	0.838908
				99	VLENAEGAR	iTRAQ4plex@N-term		-0.0157468	1101.57	551.794	1101.59	551.802	2	30.91	37.44	1.21126
				99	VLENAEGAR	iTRAQ4plex@N-term		-0.000262512	1101.59	551.802	1101.59	551.802	2	1950.95	1864.18	0.955524
				99	VLENAEGAR	iTRAQ4plex@N-term		-0.0235778	1101.57	551.79	1101.59	551.802	2	1083.51	943.88	0.871132
				99	VLENAEGAR	iTRAQ4plex@N-term; Ala->Val@8		-0.0158809	1129.61	565.81	1129.62	565.818	2	277.56	458.66	1.65247
				99	VQQTVQDLFGR	iTRAQ4plex@N-term; Phe->Tyr@9		-0.0283735	1449.74	725.878	1449.77	725.892	2	481.39	445.5	0.925445
				99	VQQTVQDLFGR	iTRAQ4plex@N-term		-0.00423486	1433.77	717.893	1433.77	717.895	2	1208.11	1149.72	0.951668
				99	VQQTVQDLFGR	iTRAQ4plex@N-term; Dimethyl(R)@11		-0.0218963	1461.78	731.899	1461.81	731.91	2	21.42	106.23	4.95938
				99	VQQTVQDLFGR	iTRAQ4plex@N-term		-0.0150839	1433.76	717.887	1433.77	717.895	2	4304.77	4220.44	0.98041
				99	VQQTVQDLFGR	iTRAQ4plex@N-term; Dimethyl(R)@11		-0.0231339	1461.78	731.899	1461.81	731.91	2	75.88	200.94	2.64813
				99	YDDPEVQK	iTRAQ4plex@N-term; iTRAQ4plex(K)@8		-0.0115825	1280.64	641.326	1280.65	641.332	2	931.46	871.91	0.936068
				98	CELSSSVQTDINLPYLTMDSSGPK	iTRAQ4plex@N-term; Pyridylethyl(C)@1; iTRAQ4plex(K)@24		-0.0691622	2977.4	745.356	2977.47	745.374	4	30.29	26.65	0.879828
				98	NAVITVPAYFNDSQR	iTRAQ4plex@N-term; Dehydrated(S)@13		0.0161847	1819.95	607.657	1819.93	607.652	3	38.29	31.72	0.828415
				98	QAASSLQQASLK	iTRAQ4plex@N-term; iTRAQ4plex(K)@12		-0.0328344	1518.83	507.283	1518.86	507.294	3	9.93	21.15	2.12991
				98	SDIGEVILVGGMTR	iTRAQ4plex@N-term; Thr->Glu@13		0.00760821	1617.86	540.294	1617.85	540.291	3	4.87	12.75	2.61807
				98	SDIGEVILVGGMTR	iTRAQ4plex@N-term		-0.0195501	1589.84	530.953	1589.86	530.96	3	10.59	5.98	0.564684
				98	SQVFSTAADGQTQVEIK	iTRAQ4plex@N-term; Asp->Asn@9; iTRAQ4plex(K)@17		-0.0702713	2095.05	699.356	2095.12	699.379	3	1607.7	1250.8	0.778006
				98	SQVFSTAADGQTQVEIK	iTRAQ4plex@N-term; Asp->Asn@9; iTRAQ4plex(K)@17		-0.0519597	2095.06	699.362	2095.12	699.379	3	351.85	251.47	0.714708
				98	SQVFSTAADGQTQVEIK	iTRAQ4plex@N-term; Asp->Asn@9; iTRAQ4plex(K)@17		-0.0170263	2095.1	699.373	2095.12	699.379	3	99.92	86.15	0.86219
				98	TTPSVVAFTADGER	iTRAQ4plex@N-term; Dimethyl(R)@14		0.0380353	1621.88	541.634	1621.84	541.622	3	7.23	8.3	1.14799
				98	TTPSVVAFTADGER	iTRAQ4plex@N-term; Dimethyl(R)@14		0.0186487	1621.86	541.628	1621.84	541.622	3	8	12.59	1.57375
				98	VINEPTAAALAYGLDK	iTRAQ4plex@N-term; Thr->Val@6; Ala->Ser@8; iTRAQ4plex(K)@16		-0.00793956	1947.08	650.035	1947.09	650.038	3	98.91	75.36	0.761905
				97	AMQDAEVSK	iTRAQ4plex@N-term; Oxidation(M)@2; iTRAQ4plex(K)@9		-0.0051309	1281.64	641.829	1281.65	641.831	2	990.39	788.2	0.795848
				97	DDIENMVK	iTRAQ4plex@N-term; iTRAQ4plex(K)@8		-0.0260728	1250.62	626.315	1250.64	626.328	2	1826.1	1345.84	0.737002
				97	ETAENYLGHTAK	Carbamyl@N-term; iTRAQ4plex(K)@12		0.00238155	1519.74	760.878	1519.74	760.877	2	0	2.18
				97	GVPQIEVTFDIDANGIVHVSAK	iTRAQ4plex@N-term; Asp->Asn@10; iTRAQ4plex(K)@22		0.101146	2595.53	649.889	2595.43	649.864	4	2.03	3.15	1.55172
				97	NAVITVPAYFNDSQR	iTRAQ4plex@N-term; Ala->Thr@8		0.011504	1867.97	623.663	1867.95	623.659	3	22.96	16.19	0.705139
				97	NAVITVPAYFNDSQR	iTRAQ4plex@N-term; Val->Asn@6		0.0373065	1852.96	618.659	1852.92	618.647	3	36.54	42.64	1.16694
				97	QAASSLQQASLK	Gln->pyro-Glu@N-term; iTRAQ4plex(K)@12		-0.0269105	1357.71	679.86	1357.73	679.873	2	27.91	22.48	0.805446
				97	SDIGEVILVGGMTR	iTRAQ4plex@N-term; Thr->Glu@13		0.0220909	1617.87	540.299	1617.85	540.291	3	0	6.5
				97	SQVFSTAADGQTQVEIK	iTRAQ4plex@N-term; iTRAQ4plex(K)@17		0.0565682	2096.16	699.726	2096.1	699.707	3	24.92	22.59	0.906501
				97	STNGDTFLGGEDFDQALLR	iTRAQ4plex@N-term; Leu->Gln@8		0.0312169	2214.06	739.028	2214.03	739.018	3	44.93	56.3	1.25306
				97	TTPSVVAFTADGER	iTRAQ4plex@N-term; Phe->Tyr@8		-0.0296691	1609.78	537.6	1609.81	537.61	3	12.35	12.38	1.00243
				97	TTPSVVAFTADGER	iTRAQ4plex@N-term		-0.0522319	1593.76	532.261	1593.81	532.278	3	2.08	2.07	0.995192
				97	VQQTVQDLFGR	iTRAQ4plex@N-term; Dimethyl(R)@11		-0.022678	1461.78	731.899	1461.81	731.91	2	40.47	133.38	3.29577
				97	VQQTVQDLFGR	iTRAQ4plex@N-term		0.0423791	1433.82	717.916	1433.77	717.895	2	28.5	42.97	1.50772
				95	DNMALQR	iTRAQ4plex@N-term		-0.0258956	990.478	496.246	990.504	496.259	2	1955.13	1903.13	0.973403
				95	YAEEDRR	iTRAQ4plex@N-term	missed R-R@6	1.00194	1082.53	542.272	1081.53	541.771	2	75.16	81.8	1.08834
				95	GVPQIEVTFDIDANGIVHVSAK	iTRAQ4plex@N-term; iTRAQ4plex(K)@22		0.0487916	2596.46	650.122	2596.41	650.11	4	6.05	10.52	1.73884
				94	LYSPSQIGAF	iTRAQ4plex@N-term	cleaved F-V@C-term	0.0322981	1225.68	613.847	1225.65	613.831	2	80.97	57.7	0.71261
				94	DNMALQR	iTRAQ4plex@N-term		-0.00271879	990.501	496.258	990.504	496.259	2	41.97	32.58	0.776269
				93	LFEMAYK	iTRAQ4plex@N-term; iTRAQ4plex(K)@7		-0.0343918	1188.61	595.313	1188.65	595.33	2	7282.31	7014.41	0.963212
				92	GVPQIEVTFDIDANGIVHVSAK	iTRAQ4plex@N-term; Glu->Gln@6; iTRAQ4plex(K)@22		0.0416174	2595.47	866.163	2595.43	866.149	3	3.88	10.63	2.73969
				92	SLGIETLGGVFTK	iTRAQ4plex@N-term; iTRAQ4plex(K)@13	cleaved L-S@N-term	-0.0263259	1608.91	537.309	1608.93	537.318	3	14.98	4.68	0.312417
				92	STNGDTFLGGEDFDQALLR	iTRAQ4plex@N-term; Leu->Gln@8		0.0133657	2214.04	739.022	2214.03	739.018	3	9.89	11.41	1.15369
				92	TTPSVVAFTADGER	iTRAQ4plex@N-term; Dehydrated(D)@11		0.00883451	1575.81	526.277	1575.8	526.274	3	15.36	20.89	1.36003
				91	SDIGEVILVGGMTR	iTRAQ4plex@N-term; Oxidation(M)@12		-0.0385277	1605.81	536.278	1605.85	536.291	3	48.24	44.14	0.915008
				90	DNMALQR	iTRAQ4plex@N-term		-0.0272995	990.477	496.245	990.504	496.259	2	5739.49	5042.99	0.878648
				89	DAGQISGLNVLR	iTRAQ4plex@N-term; Dimethyl(R)@12		0.00609718	1413.81	472.278	1413.81	472.276	3	2.79	10.68
				88	TTPSVVAFTADGER	iTRAQ4plex@N-term; Phe->Tyr@8		-0.0315942	1609.78	537.599	1609.81	537.61	3	79.54	75.22
				84	DNMALQR	iTRAQ4plex@N-term; Oxidation(M)@3		0.00425659	1006.5	504.259	1006.5	504.257	2	4012.42	3515.86
				84	LYSPSQIGAFVLMK	iTRAQ4plex@N-term; iTRAQ4plex(K)@14		-0.0619728	1840.97	614.665	1841.04	614.686	3	2.04	0
				83	GVPQIEVTFDIDANGIVHVSAK	iTRAQ4plex@N-term; iTRAQ4plex(K)@22		-0.0308	2596.38	650.102	2596.41	650.11	4	0	0
				83	QAVTNPNNTFYATK	Gln->pyro-Glu@N-term; iTRAQ4plex(K)@14		0.037854	1694.88	848.446	1694.84	848.427	2	3.26	0
				82	EQQIVIQSSGGLSKDDIENMVK	iTRAQ4plex@N-term; iTRAQ4plex(K)@14; iTRAQ4plex(K)@22		0.0790986	2849.6	713.406	2849.52	713.387	4	14.6	13.38
				82	STNGDTFLGGEDFDQALLR	iTRAQ4plex@N-term; Phe->Tyr@7; Leu->Gln@8		-0.0124963	2230.01	744.345	2230.03	744.349	3	46.4	28.06
				82	STNGDTFLGGEDFDQALLR	iTRAQ4plex@N-term; Phe->Tyr@7		-0.0272066	2215.02	739.349	2215.05	739.358	3	19.82	12.01
				78	ETAENYLGH	iTRAQ4plex@N-term	cleaved H-T@C-term	-0.0318803	1176.52	589.268	1176.55	589.284	2	10.54	7.06
				77	VEAVNMAEGIIHDTETK	iTRAQ4plex@N-term; Oxidation(M)@6; Ile->Gln@10; iTRAQ4plex(K)@17		-0.0257832	2175.05	726.023	2175.07	726.031	3	15.45	14.39
				77	VEAVNMAEGIIHDTETK	No iTRAQ4plex@N-term; iTRAQ4plex(K)@17		-0.0368706	1999.96	667.662	2000	667.674	3	125.43	80.44
				73	ETAENYLGH	iTRAQ4plex@N-term	cleaved H-T@C-term	-0.00559764	1176.55	589.281	1176.55	589.284	2	21.88	20.61
				73	SQVFSTAADGQTQVEIK	iTRAQ4plex@N-term; iTRAQ4plex(K)@17		0.00320856	2096.1	699.708	2096.1	699.707	3	2884.74	2260.03
				73	TTPSVVAFTADGER	iTRAQ4plex@N-term; Dehydrated(T)@9		-0.00325052	1575.8	526.273	1575.8	526.274	3	4.97	7.33
				73	VEAVNMAEGIIHDTETK	iTRAQ4plex@N-term; Delta:H(4)C(2)(H)@12; iTRAQ4plex(K)@17		0.0221276	2172.16	725.059	2172.13	725.052	3	23.58	6.44
				71	GAVVGIDLGTTNSCVAVMEGK	iTRAQ4plex@N-term; Pyridylethyl(C)@14; iTRAQ4plex(K)@21		0.0388805	2413.3	604.332	2413.26	604.322	4	11.48	10.26
				69	ETAENYLGH	iTRAQ4plex@N-term	cleaved H-T@C-term	0.0079573	1176.56	589.288	1176.55	589.284	2	736.02	443.02
				69	LYSPSQIGAFVLMK	iTRAQ4plex@N-term; Ala->Val@9; iTRAQ4plex(K)@14		0.0121978	1869.08	624.034	1869.07	624.03	3	21.64	26.04
				67	RYDDPEVQK	Carbamyl@N-term; iTRAQ4plex(K)@9	missed R-Y@1	-0.00521601	1335.65	668.832	1335.65	668.834	2	199.16	215.6
				65	VEAVNMAEGIIHDTETK	iTRAQ4plex@N-term; iTRAQ4plex(K)@17		-0.959837	2143.14	536.793	2144.1	537.033	4	7.18	9.39
				65	YAEEDR	iTRAQ4plex@N-term		0.0150909	925.441	463.728	925.426	463.72	2	85.17	83.62
				62	EAAEK	iTRAQ4plex@N-term; iTRAQ4plex(K)@5		0.0162523	834.485	418.25	834.469	418.242	2	124.42	106.63
				62	CELSSSVQTDINLPYLTMDSSGPK	iTRAQ4plex@N-term; Pyridylethyl(C)@1; iTRAQ4plex(K)@24		-0.022042	2977.44	745.368	2977.47	745.374	4	92.96	78.9
				62	SDIGEVILVGGMTR	iTRAQ4plex@N-term; Oxidation(M)@12		0.0193042	1605.87	536.298	1605.85	536.291	3	19.61	22.85
				59	NTTIPTK	iTRAQ4plex@N-term; iTRAQ4plex(K)@7		0.00986277	1061.64	531.828	1061.63	531.823	2	262.3	197.27
				57	DNMALQR	iTRAQ4plex@N-term		-0.00709695	990.497	496.256	990.504	496.259	2	686.86	654.54
				56	SQVFSTAADGQTQVEIK	iTRAQ4plex@N-term; Dehydrated(T)@6; iTRAQ4plex(K)@17		0.0573657	2078.15	693.723	2078.09	693.704	3	76.72	78.48
				54	AQFEGIVTDLIR	iTRAQ4plex@N-term; Phe->Tyr@3		-0.0181532	1520.81	761.414	1520.83	761.423	2	180.16	191.56
				49	VINEPTAAALAYGLDK	iTRAQ4plex@N-term; Pro->Gln@5; iTRAQ4plex(K)@16		0.0456111	1964.13	655.717	1964.08	655.701	3	120.91	91.55
				47	NAVITVPAYFNDSQR	iTRAQ4plex@N-term; Pro->Gln@7		0.0069093	1868.96	623.993	1868.95	623.991	3	40.9	26.13
				47	TTPSVVAFTADGER	iTRAQ4plex@N-term; Phe->Glu@8		-0.0104658	1575.78	526.266	1575.79	526.269	3	15.93	28.48
				45	YAEEDR	iTRAQ4plex@N-term		-0.00621945	925.42	463.717	925.426	463.72	2	66.07	48.8
				45	YAEEDR	iTRAQ4plex@N-term		0.00886468	925.435	463.725	925.426	463.72	2	21.46	30.33
				39	NTTIPTK	iTRAQ4plex@N-term; iTRAQ4plex(K)@7		-0.0183361	1061.61	531.814	1061.63	531.823	2	814.94	590.65
				37	EMAGDNK	Carbamyl@N-term; iTRAQ4plex(K)@7		-0.00887952	950.416	476.215	950.425	476.22	2	10.36	8.15
				37	ETGVDLTK	iTRAQ4plex@N-term; Dehydrated(T)@2; iTRAQ4plex(K)@8		-0.00690914	1131.63	566.823	1131.64	566.826	2	1227.65	787.37
				33	YAEEDR	iTRAQ4plex@N-term		0.0477742	925.474	463.744	925.426	463.72	2	60.16	35
				33	YAEEDR	iTRAQ4plex@N-term; Dimethyl(R)@6		0.0053929	953.463	477.739	953.458	477.736	2	78.43	164.13
				32	GVFEVK	iTRAQ4plex@N-term; iTRAQ4plex(K)@6		-0.0159477	965.563	483.789	965.579	483.797	2	864.02	931.54
				30	SDIGEVILVGGMTR	iTRAQ4plex@N-term; Leu->Gln@8		-0.0263366	1604.81	535.942	1604.83	535.951	3	0	2.17
				28	ERVEAVNMAEGIIHDTETK	iTRAQ4plex@N-term; iTRAQ4plex(K)@19	missed R-V@2	-0.030325	2429.22	608.311	2429.25	608.319	4	122.39	99.06
				28	AMQDAEVSK	iTRAQ4plex@N-term; Dehydrated(D)@4; iTRAQ4plex(K)@9		0.0467278	1247.69	624.852	1247.64	624.828	2	896.43	701.23
				28	NAVITVPAYFNDSQR	iTRAQ4plex@N-term; Pro->Thr@7; Deamidated(N)@11		0.0202485	1842.94	615.322	1842.92	615.315	3	115.13	117.92
				28	QAASSLQQASLK	iTRAQ4plex@N-term; Ser->Asp@10; iTRAQ4plex(K)@12		-0.00148206	1546.85	516.625	1546.86	516.626	3	58.08	61.08
				25	DSETGENIR	iTRAQ4plex@N-term		0.0250016	1163.58	582.797	1163.55	582.784	2	20.8	20.62
				25	EMAGDNK	iTRAQ4plex@N-term; iTRAQ4plex(K)@7		0.0178803	1051.54	526.777	1051.52	526.768	2	581.05	516.53
				25	LYSPSQIGAF	iTRAQ4plex@N-term	cleaved F-V@C-term	-0.0584872	1225.59	613.801	1225.65	613.831	2	95.64	60.33
				25	NAVITVPAYFNDSQR	iTRAQ4plex@N-term; Oxidation(P)@7; iTRAQ4plex(Y)@9		-0.391938	1997.65	666.89	1998.04	667.021	3	88.75	78.98
				20	DDIENMVK	iTRAQ4plex@N-term; Deamidated(N)@5; iTRAQ4plex(K)@8		0.025386	1251.65	418.224	1251.63	418.216	3	1.99	4.23
				20	ETGVDLTK	Carbamyl@N-term; iTRAQ4plex(K)@8		0.00718307	1048.56	525.287	1048.55	525.283	2	35.53	22.11
				14	STNGDTFLGGEDFDQALLR	iTRAQ4plex@N-term; Glu->Gln@11		0.00302383	2198.08	733.699	2198.07	733.698	3	11.42	2.68
				13	LVGMPAK	Carbamyl@N-term; iTRAQ4plex(K)@7		0.0127222	901.53	451.772	901.518	451.766	2	12.07	15.64
				12	ASEAIK	iTRAQ4plex@N-term; iTRAQ4plex(K)@6	cleaved Y-A@N-term	-0.0364737	905.506	453.76	905.543	453.779	2	8122.09	7980.17
				12	AMQDAEVSK	Carbamyl@N-term; Oxidation(M)@2; iTRAQ4plex(K)@9		-0.0298847	1180.52	591.268	1180.55	591.283	2	29.58	9.37
				11	DAGQISGLNVLR	iTRAQ4plex@N-term; Gln->Val@4		-0.00347541	1356.78	679.398	1356.78	679.4	2	221.61	197.16
				11	DNMALQR	iTRAQ4plex@N-term; Ala->Gly@4		0.012652	976.501	489.258	976.488	489.251	2	723.42	648.2
				11	GVFEVK	Carbamyl@N-term; iTRAQ4plex(K)@6		-0.0530415	864.43	433.222	864.483	433.249	2	0	2.17
64.58	IPI:IPI00465365.3	HNRNPA1	Splice Isoform A1-A of Heterogeneous nuclear ribonucleoprotein A1	99	ATVEEVDAAMNAR	iTRAQ4plex@N-term	cleaved Y-A@N-term; cleaved R-P@C-term	0.0180315	1519.76	507.594	1519.74	507.588	3	1.95	2.07	1.06154
				99	GFGFVTYATVEEVDAAMNAR	iTRAQ4plex@N-term	cleaved R-P@C-term	-0.0834626	2291.02	764.68	2291.1	764.708	3	135.18	74.63	0.552079
				99	GGGGYGGSGDGYNGFGNDGSNFGGGGSYNDFGNYNNQSSNFGPMK	iTRAQ4plex@N-term; Deamidated(N)@36; iTRAQ4plex(K)@45		-0.222935	4693.7	1174.43	4693.92	1174.49	4	25.42	13.91	0.547207
				99	IEVIEIMTDR	iTRAQ4plex@N-term		0.0384017	1361.77	681.894	1361.73	681.875	2	129.74	70.49	0.543317
				99	NQGGYGGSSSSSSYGSGR	iTRAQ4plex@N-term		-0.0163278	1837.78	613.6	1837.79	613.606	3	0	5.42
				99	QEMASASSSQRGR	Carbamyl@N-term; Gln->Arg@10	missed R-G@11	0.0188959	1464.7	733.359	1464.69	733.35	2	0	3.25
				99	SSGPYGGGGQYFAK	iTRAQ4plex@N-term; iTRAQ4plex(K)@14	cleaved K-P@C-term	-0.0276536	1662.8	555.273	1662.82	555.282	3	187.98	121.82	0.648048
				99	LFIGGLSFETTDESLR	iTRAQ4plex@N-term		0.0234003	1928.02	643.682	1928	643.674	3	422.91	210.19	0.497009
				99	GFGFVTYATVEEVDAAMNAR	iTRAQ4plex@N-term	cleaved R-P@C-term	0.0346329	2291.14	764.719	2291.1	764.708	3	22.56	23.78	1.05408
				99	GFGFVTYATVEEVDAAMNAR	iTRAQ4plex@N-term	cleaved R-P@C-term	0.0128997	2291.11	764.712	2291.1	764.708	3	69.23	29.09	0.420194
				99	GFGFVTYATVEEVDAAMNAR	iTRAQ4plex@N-term	cleaved R-P@C-term	-0.0576001	2291.04	764.688	2291.1	764.708	3	2.03	3.15	1.55172
				99	IEVIEIMTDR	iTRAQ4plex@N-term		0.0246695	1361.76	681.887	1361.73	681.875	2	1421.27	684.87	0.481872
				99	IEVIEIMTDR	iTRAQ4plex@N-term; Oxidation(M)@7		0.013628	1377.74	689.879	1377.73	689.872	2	975.6	515.53	0.528424
				99	IEVIEIMTDR	iTRAQ4plex@N-term		0.0180548	1361.75	681.884	1361.73	681.875	2	253.41	125.27	0.494337
				99	IEVIEIMTDR	iTRAQ4plex@N-term		-0.0179305	1361.72	681.866	1361.73	681.875	2	290.56	144.05	0.495767
				99	LFIGGLSFETTDESLR	iTRAQ4plex@N-term		0.00597376	1928.01	643.676	1928	643.674	3	7.51	1.8	0.23968
				99	NQGGYGGSSSSSSYGSGR	iTRAQ4plex@N-term		0.0617812	1837.86	613.626	1837.79	613.606	3	59.86	36.03	0.601904
				99	NQGGYGGSSSSSSYGSGR	iTRAQ4plex@N-term		-0.00639349	1837.79	613.604	1837.79	613.606	3	1.84	7.48	4.06522
				98	ATVEEVDAAMNAR	iTRAQ4plex@N-term; Oxidation(M)@10	cleaved Y-A@N-term; cleaved R-P@C-term	0.0199465	1535.76	512.926	1535.74	512.92	3	8.42	2.83	0.336105
				97	DYFEQYGK	iTRAQ4plex@N-term; iTRAQ4plex(K)@8		0.027716	1336.68	669.348	1336.65	669.334	2	64.36	41.3	0.641703
				91	GGNFGGR	iTRAQ4plex@N-term		0.0170321	807.428	404.721	807.411	404.713	2	32.19	29.8	0.925753
				46	EPEQLR	iTRAQ4plex@N-term		0.000916111	914.495	458.255	914.494	458.254	2	322.98	160.88
				34	DYFEQYGK	iTRAQ4plex@N-term; Deamidated(Q)@5; iTRAQ4plex(K)@8		-0.0276922	1337.61	669.813	1337.64	669.826	2	3191.79	1779.05
				34	DYFEQYGK	iTRAQ4plex@N-term; Deamidated(Q)@5; iTRAQ4plex(K)@8		0.0356782	1337.67	669.844	1337.64	669.826	2	368.04	191.18
				22	EDTEEHHLR	Glu->pyro-Glu@N-term		0.0178759	1146.52	383.182	1146.51	383.176	3	2.17	0
				11	EPEQLR	iTRAQ4plex@N-term		0.00493479	914.499	458.257	914.494	458.254	2	9127.47	4286.18
63.83	IPI:IPI00472102.3	HSP60	Heat shock protein 60	99	AAVEEGIVLGGGCALLR	iTRAQ4plex@N-term; Pyridylethyl(C)@13		-0.0186277	1876.02	626.346	1876.04	626.353	3	18.72	18.56	0.991453
				99	ALMLQGVDLLADAVAVTMGPK	iTRAQ4plex@N-term; iTRAQ4plex(K)@21		0.139153	2400.48	801.166	2400.34	801.119	3	9.22	12.53	1.359
				99	DGVTVAK	iTRAQ4plex@N-term; iTRAQ4plex(K)@7		0.0161822	976.596	489.305	976.58	489.297	2	33.41	29.75	0.890452
				99	EIGNIISDAMK	iTRAQ4plex@N-term; iTRAQ4plex(K)@11		0.00858946	1477.81	493.612	1477.81	493.609	3	0	4.34
				99	GANPVEIR	iTRAQ4plex@N-term		0.00722334	998.57	500.292	998.563	500.289	2	34.12	38.37	1.12456
				99	GVMLAVDAVIAELK	iTRAQ4plex@N-term; iTRAQ4plex(K)@14		0.0369825	1716.05	573.023	1716.01	573.011	3	222.2	215.49	0.969802
				99	GVMLAVDAVIAELKK	Carbamyl@N-term; iTRAQ4plex(K)@14; iTRAQ4plex(K)@15	missed K-K@14	0.0108824	1887.12	630.048	1887.11	630.044	3	7.37	5.05	0.68521
				99	IMQSSSEVGYDAMAGDFVNMVEK	iTRAQ4plex@N-term; iTRAQ4plex(K)@23		-0.0432369	2795.26	932.761	2795.31	932.776	3	383.89	442.75	1.15333
				99	IQEIIEQLDVTTSEYEK	iTRAQ4plex@N-term; iTRAQ4plex(K)@17		-0.0115497	2325.21	776.077	2325.22	776.08	3	171.45	165.01	0.962438
				99	LSDGVAVLK	iTRAQ4plex@N-term; iTRAQ4plex(K)@9		0.0217613	1188.75	595.384	1188.73	595.373	2	57.57	72.93	1.26681
				99	LVQDVANNTNEEAGDGTTTATVLAR	iTRAQ4plex@N-term		-0.0331714	2703.31	902.111	2703.34	902.122	3	114.51	173.2	1.51253
				99	NAGVEGSLIVEK	iTRAQ4plex@N-term; iTRAQ4plex(K)@12		0.0458608	1502.9	501.974	1502.85	501.959	3	9.5	6.03	0.634737
				99	TALLDAAGVASLLTTAEVVVTEIPK	iTRAQ4plex@N-term; iTRAQ4plex(K)@25		-0.057869	2769.54	693.392	2769.6	693.407	4	5.29	2.99	0.565217
				99	TALLDAAGVASLLTTAEVVVTEIPKEEK	iTRAQ4plex@N-term; iTRAQ4plex(K)@25; iTRAQ4plex(K)@28		0.927317	3300.81	826.209	3299.88	825.977	4	18.29	3.44	0.188081
				99	TLNDELEIIEGMK	iTRAQ4plex@N-term; iTRAQ4plex(K)@13		-0.0235186	1791.93	598.317	1791.95	598.325	3	234.72	281.06	1.19743
				99	VGEVIVTK	iTRAQ4plex@N-term; iTRAQ4plex(K)@8		-0.00809446	1131.7	566.859	1131.71	566.863	2	118.69	136.07	1.14643
				99	VGLQVVAVK	iTRAQ4plex@N-term; iTRAQ4plex(K)@9		0.0287577	1199.81	600.914	1199.78	600.9	2	638.44	591.78	0.926916
				99	ALMLQGVDLLADAVAVTMGPK	iTRAQ4plex@N-term; Ala->Ser@11; iTRAQ4plex(K)@21		0.018593	2416.35	806.457	2416.33	806.451	3	95.35	95.97	1.0065
				99	ALMLQGVDLLADAVAVTMGPK	iTRAQ4plex@N-term; iTRAQ4plex(K)@21		-0.0662438	2400.27	801.097	2400.34	801.119	3	306.07	383.67	1.25354
				99	ALMLQGVDLLADAVAVTMGPK	iTRAQ4plex@N-term; iTRAQ4plex(K)@21		0.0173325	2400.35	801.125	2400.34	801.119	3	1.94	5.31	2.73711
				99	ALMLQGVDLLADAVAVTMGPK	iTRAQ4plex@N-term; iTRAQ4plex(K)@21		0.0755748	2400.41	801.145	2400.34	801.119	3	2.17	0	0
				99	DGVTVAK	iTRAQ4plex@N-term; iTRAQ4plex(K)@7		-0.000627932	976.579	489.297	976.58	489.297	2	398.98	418.3	1.04842
				99	EIGNIISDAMK	iTRAQ4plex@N-term; iTRAQ4plex(K)@11		0.0191176	1477.82	493.615	1477.81	493.609	3	2.93	7.43	2.53584
				99	GANPVEIR	iTRAQ4plex@N-term		-0.00400238	998.559	500.287	998.563	500.289	2	612.41	613.48	1.00175
				99	GVMLAVDAVIAELK	iTRAQ4plex@N-term; iTRAQ4plex(K)@14		0.0213946	1716.03	573.018	1716.01	573.011	3	24.9	25.88	1.03936
				99	IQEIIEQLDVTTSEYEK	iTRAQ4plex@N-term; iTRAQ4plex(K)@17		0.00687256	2325.23	776.083	2325.22	776.08	3	141.31	162.13	1.14734
				99	ISSIQSIVPALEIANAHR	iTRAQ4plex@N-term; Deamidated(Q)@5		0.111529	2063.26	688.761	2063.15	688.724	3	173.49	163.68	0.943455
				99	ISSIQSIVPALEIANAHR	iTRAQ4plex@N-term		0.0305556	2062.2	688.406	2062.17	688.396	3	12.71	6.95	0.546814
				99	LSDGVAVLK	iTRAQ4plex@N-term; iTRAQ4plex(K)@9		-0.0260479	1188.71	595.36	1188.73	595.373	2	493.05	536.14	1.08739
				99	LVQDVANNTNEEAGDGTTTATVLAR	iTRAQ4plex@N-term		0.0148942	2703.36	902.127	2703.34	902.122	3	5.92	10.53	1.77872
				99	LVQDVANNTNEEAGDGTTTATVLAR	iTRAQ4plex@N-term		-0.0357378	2703.31	902.11	2703.34	902.122	3	4.03	4.13	1.02481
				99	TLNDELEIIEGMK	iTRAQ4plex@N-term; Oxidation(M)@12; iTRAQ4plex(K)@13		0.0258333	1807.97	603.665	1807.95	603.657	3	77.37	79.61	1.02895
				99	TLNDELEIIEGMK	iTRAQ4plex@N-term; iTRAQ4plex(K)@13		-0.0339583	1791.92	598.314	1791.95	598.325	3	174.85	194.11	1.11015
				99	VGEVIVTK	iTRAQ4plex@N-term; iTRAQ4plex(K)@8		0.0105318	1131.72	566.868	1131.71	566.863	2	820.67	892.4	1.0874
				98	GYISPYFINTSK	iTRAQ4plex@N-term; iTRAQ4plex(K)@12		0.0524243	1676.95	559.992	1676.9	559.975	3	1.75	9.65	5.51429
				98	DGVTVAK	iTRAQ4plex@N-term; iTRAQ4plex(K)@7		0.0121287	976.592	489.303	976.58	489.297	2	34.02	36.21	1.06437
				98	TLNDELEIIEGMK	iTRAQ4plex@N-term; iTRAQ4plex(K)@13		0.0235703	1791.98	598.333	1791.95	598.325	3	28.64	14.83	0.517807
				97	TVIIEQSWGSPK	iTRAQ4plex@N-term; iTRAQ4plex(K)@12		-0.0055734	1631.91	544.976	1631.91	544.978	3	119.16	110.07	0.923716
				97	ISSIQSIVPALEIANAHR	iTRAQ4plex@N-term		-0.0449022	2062.12	688.381	2062.17	688.396	3	10.54	7.06	0.669829
				96	VGEVIVTK	No iTRAQ4plex@N-term; iTRAQ4plex(K)@8		0.0167507	987.625	494.82	987.609	494.812	2	1.94	5.31	2.73711
				94	TVIIEQSWGSPK	iTRAQ4plex@N-term; iTRAQ4plex(K)@12		0.00833387	1631.92	544.981	1631.91	544.978	3	6.14	8.36	1.36156
				89	VGGTSDVEVNEK	iTRAQ4plex@N-term; iTRAQ4plex(K)@12		0.0278717	1520.82	507.947	1520.79	507.938	3	8.55	2.83
				89	VTDALNATR	iTRAQ4plex@N-term		-0.017058	1103.59	552.802	1103.61	552.81	2	5775.75	6003.92
				89	VTDALNATR	iTRAQ4plex@N-term		0.00214033	1103.61	552.811	1103.61	552.81	2	238.29	225.69
				58	NAGVEGSLIVEK	iTRAQ4plex@N-term; iTRAQ4plex(K)@12		-0.00842803	1502.85	501.956	1502.85	501.959	3	0	0
				53	FGADAR	iTRAQ4plex@N-term		0.00105375	779.406	390.71	779.405	390.71	2	21.07	9.79
				21	VTDALNATR	iTRAQ4plex@N-term		0.00200202	1103.61	552.811	1103.61	552.81	2	77.75	75.19
				14	LVQDVANNTNEEAGDGTTTATVLAR	iTRAQ4plex@N-term; Glu->Gln@12		-0.00620855	2702.35	676.596	2702.36	676.597	4	9.1	9.29
59.15	IPI:IPI00007611.1	ATP5O	ATP synthase O subunit, mitochondrial precursor	99	FSPLTTNLINLLAENGR	iTRAQ4plex@N-term		-0.0491658	2016.06	673.028	2016.11	673.045	3	17.35	17.54	1.01095
				99	LSNTQGVVSAFSTMMSVHR	iTRAQ4plex@N-term		0.032286	2195.13	732.716	2195.09	732.706	3	9.69	1.69	0.174407
				99	TDPSILGGMIVR	iTRAQ4plex@N-term		0.0226342	1401.8	701.907	1401.78	701.896	2	378.41	297.9	0.787241
				99	FSPLTTNLINLLAENGR	iTRAQ4plex@N-term		-0.0754989	2016.04	673.02	2016.11	673.045	3	17.57	15.37	0.874787
				99	FSPLTTNLINLLAENGR	iTRAQ4plex@N-term		-0.0693582	2016.04	673.022	2016.11	673.045	3	29.76	34.31	1.15289
				99	FSPLTTNLINLLAENGR	iTRAQ4plex@N-term		0.0369047	2016.15	673.057	2016.11	673.045	3	60.37	52.23	0.865165
				99	TDPSILGGMIVR	iTRAQ4plex@N-term		-0.0211434	1401.76	468.259	1401.78	468.266	3	1.79	4.24	2.36872
				98	SFLSQGQVLK	iTRAQ4plex@N-term; iTRAQ4plex(K)@10		0.0142538	1393.83	465.618	1393.82	465.613	3	53.75	54.81	1.01972
				98	VAASVLNPYVK	iTRAQ4plex@N-term; iTRAQ4plex(K)@11		0.0357768	1447.9	483.641	1447.86	483.629	3	3.17	2.01	0.634069
				96	YVDMSVK	iTRAQ4plex@N-term; iTRAQ4plex(K)@7		0.0383889	1128.65	565.331	1128.61	565.312	2	53.93	56.88	1.0547
				86	GEVPCTVTSASPLEEATLSELK	iTRAQ4plex@N-term; Pyridylethyl(C)@5; iTRAQ4plex(K)@22		-0.970415	2652.41	664.109	2653.38	664.351	4	11.31	8.1
				31	LEQVEK	iTRAQ4plex@N-term; iTRAQ4plex(K)@6		-0.00401572	1032.6	517.308	1032.61	517.31	2	914.83	670.12
				13	YATALYSAASK	iTRAQ4plex@N-term; iTRAQ4plex(K)@11		-0.00218448	1432.78	478.6	1432.78	478.601	3	39.07	37.1
				13	EQVEK	iTRAQ4plex@N-term; iTRAQ4plex(K)@5	cleaved L-E@N-term	-0.011649	919.51	460.762	919.522	460.768	2	1520.57	803.19
57.51	IPI:IPI00396378.3	HNRNPA2B1	Splice Isoform B1 of Heterogeneous nuclear ribonucleoproteins A2/B1	99	GFGDGYNGYGGGPGGGNFGGSPGYGGGR	iTRAQ4plex@N-term		0.0100039	2638.14	880.389	2638.13	880.385	3	69.95	51.85	0.741244
				99	GFGFVTFDDHDPVDK	Carbamyl@N-term; iTRAQ4plex(K)@15		-0.00706803	1881.86	628.293	1881.87	628.296	3	85.01	65.18	0.766733
				99	GFGFVTFSSMAEVDAAMAAR	iTRAQ4plex@N-term	cleaved R-P@C-term	0.000816833	2208.05	737.023	2208.05	737.023	3	6.14	8.36	1.36156
				99	GFGFVTFSSMAEVDAAMAARPH	iTRAQ4plex@N-term	cleaved H-S@C-term	0.0150583	2442.17	815.065	2442.16	815.06	3	39.58	31.61	0.798636
				99	GFGFVTFSSMAEVDAAMAARPHSIDGR	iTRAQ4plex@N-term		0.0315818	2970.46	743.621	2970.42	743.613	4	244.71	213.41	0.872093
				99	GGNFGFGDSR	iTRAQ4plex@N-term		0.0121522	1156.55	579.283	1156.54	579.276	2	42.53	19.57	0.460146
				99	GGSDGYGSGR	iTRAQ4plex@N-term		0.0402461	1055.52	528.765	1055.48	528.745	2	83.56	63.11	0.755266
				99	IDTIEIITDR	iTRAQ4plex@N-term		-0.0271781	1331.71	666.865	1331.74	666.878	2	1081.21	737.98	0.68255
				99	LFIGGLSFETTEESLR	iTRAQ4plex@N-term		-0.036575	1941.98	648.334	1942.02	648.346	3	1180.76	599.74	0.507927
				99	NMGGPYGGGNYGPGGSGGSGGYGGR	iTRAQ4plex@N-term		0.0310139	2333.03	778.684	2333	778.674	3	326.02	176.95	0.542758
				99	QEMQEVQSSR	iTRAQ4plex@N-term		-0.0282175	1364.62	683.317	1364.65	683.331	2	8545.44	4204.66	0.492036
				99	SSMAEVDAAMAAR	iTRAQ4plex@N-term	cleaved F-S@N-term; cleaved R-P@C-term	0.020686	1452.7	485.242	1452.68	485.235	3	2.9	2.02	0.696552
				99	SSMAEVDAAMAARPH	iTRAQ4plex@N-term	cleaved F-S@N-term; cleaved H-S@C-term	0.989673	1687.78	563.602	1686.79	563.272	3	32.11	21.19	0.659919
				99	TLETVPLER	iTRAQ4plex@N-term		-0.0201685	1200.66	601.339	1200.68	601.349	2	5384.2	2540.68	0.471877
				99	GFGDGYNGYGGGPGGGNFGGSPGYGGGR	iTRAQ4plex@N-term		0.0377859	2638.17	880.398	2638.13	880.385	3	18.05	8.86	0.490859
				99	GFGDGYNGYGGGPGGGNFGGSPGYGGGR	iTRAQ4plex@N-term; Deamidated(N)@7		0.0673696	2639.19	880.736	2639.12	880.713	3	58.68	58.8	1.00204
				99	GFGFVTFDDHDPVDK	Carbamyl@N-term; iTRAQ4plex(K)@15		0.0490694	1881.91	628.312	1881.87	628.296	3	10.4	10.31	0.991346
				99	GFGFVTFDDHDPVDK	Carbamyl@N-term; iTRAQ4plex(K)@15		-0.000577827	1881.86	628.296	1881.87	628.296	3	9.59	3.86	0.402503
				99	GFGFVTFSSMAEVDAAMAAR	iTRAQ4plex@N-term	cleaved R-P@C-term	0.056118	2208.1	737.042	2208.05	737.023	3	34.75	17.78	0.511655
				99	GFGFVTFSSMAEVDAAMAAR	iTRAQ4plex@N-term	cleaved R-P@C-term	0.0015493	2208.05	737.023	2208.05	737.023	3	7.51	1.8	0.23968
				99	GFGFVTFSSMAEVDAAMAAR	iTRAQ4plex@N-term	cleaved R-P@C-term	-0.0315497	2208.02	737.012	2208.05	737.023	3	43.34	35.74	0.824642
				99	GFGFVTFSSMAEVDAAMAAR	iTRAQ4plex@N-term	cleaved R-P@C-term	0.0550597	2208.1	737.041	2208.05	737.023	3	1.7	3.16	1.85882
				99	GGNFGFGDSR	iTRAQ4plex@N-term		-0.0097912	1156.53	579.271	1156.54	579.276	2	1315.87	691.02	0.525143
				99	GGSDGYGSGR	iTRAQ4plex@N-term		-0.00848711	1055.47	528.741	1055.48	528.745	2	32.37	28.72	0.887241
				99	IDTIEIITDR	iTRAQ4plex@N-term		-0.0291344	1331.71	666.864	1331.74	666.878	2	1134.95	513.4	0.452355
				99	IDTIEIITDR	iTRAQ4plex@N-term		-0.0479344	1331.69	666.854	1331.74	666.878	2	415.55	213.79	0.514475
				99	IDTIEIITDR	iTRAQ4plex@N-term		0.00886434	1331.75	666.883	1331.74	666.878	2	354.03	243.72	0.688416
				99	IDTIEIITDR	iTRAQ4plex@N-term		-0.0576604	1331.68	666.849	1331.74	666.878	2	1098.68	560.31	0.509985
				99	LFIGGLSFETTEESLR	iTRAQ4plex@N-term		-0.00916168	1942.01	648.343	1942.02	648.346	3	28.59	15.92	0.556838
				99	NMGGPYGGGNYGPGGSGGSGGYGGR	iTRAQ4plex@N-term		0.0377208	2333.04	778.687	2333	778.674	3	70.62	33.33	0.471963
				99	NMGGPYGGGNYGPGGSGGSGGYGGR	iTRAQ4plex@N-term		0.0210687	2333.02	778.681	2333	778.674	3	9.55	4.94	0.517277
				99	QEMQEVQSSR	iTRAQ4plex@N-term		0.00517841	1364.65	683.334	1364.65	683.331	2	861.95	426.02	0.494251
				99	QEMQEVQSSR	iTRAQ4plex@N-term		0.000445236	1364.65	683.331	1364.65	683.331	2	439.63	202.82	0.461342
				99	QEMQEVQSSR	iTRAQ4plex@N-term		-0.00205513	1364.65	683.33	1364.65	683.331	2	40.31	20.76	0.515009
				98	DYFEEYGK	iTRAQ4plex@N-term; iTRAQ4plex(K)@8		-0.0276922	1337.61	669.813	1337.64	669.826	2	3191.79	1779.05	0.557383
				96	DYFEEYGK	iTRAQ4plex@N-term; iTRAQ4plex(K)@8		0.0356782	1337.67	669.844	1337.64	669.826	2	368.04	191.18	0.519454
				47	NYYEQWGK	iTRAQ4plex@N-term; iTRAQ4plex(K)@8		0.00935874	1374.69	459.238	1374.68	459.234	3	8.32	8.25
				43	GFGFVTF	iTRAQ4plex@N-term	cleaved F-S@C-term	-0.0256294	917.451	459.733	917.477	459.746	2	31.62	17.93
				31	SGNFGGSR	iTRAQ4plex@N-term		-0.0272235	924.426	463.22	924.454	463.234	2	137.01	60.4
				22	EDTEEHHLR	Glu->pyro-Glu@N-term		0.0178759	1146.52	383.182	1146.51	383.176	3	2.17	0
				16	GGSDGYGSGR	iTRAQ4plex@N-term		0.018124	1055.49	528.754	1055.48	528.745	2	21.83	21.66
				11	SGNFGGSR	iTRAQ4plex@N-term		0.0133863	924.467	463.241	924.454	463.234	2	37.9	26.28
52.9	IPI:IPI00216592.1	HNRNPC	Splice Isoform C1 of Heterogeneous nuclear ribonucleoproteins C1/C2	99	AAVAGEDGR	iTRAQ4plex@N-term		0.0248278	988.531	495.273	988.506	495.26	2	312.04	210.17	0.673535
				99	EAEEGEDDRDSANGEDDS	iTRAQ4plex@N-term	missed R-D@9	0.0333993	2082.82	695.28	2082.79	695.269	3	17.06	6.74	0.395076
				99	GFAFVQYVNER	iTRAQ4plex@N-term		-0.0369062	1472.72	737.365	1472.75	737.384	2	714.29	469.02	0.656624
				99	MIAGQVLDINLAAEPK	iTRAQ4plex@N-term; iTRAQ4plex(K)@16		0.0279591	1970.14	657.72	1970.11	657.711	3	7.61	0	0
				99	VFIGNLNTLVVK	iTRAQ4plex@N-term; iTRAQ4plex(K)@12		0.00244888	1603.99	535.672	1603.99	535.671	3	29.25	25.62	0.875897
				99	AAVAGEDGR	iTRAQ4plex@N-term		-0.00241719	988.503	495.259	988.506	495.26	2	85.06	64.1	0.753586
				99	GFAFVQYVNER	iTRAQ4plex@N-term; Oxidation(Y)@7		0.034908	1488.78	745.399	1488.75	745.381	2	248.28	174.24	0.701788
				99	GFAFVQYVNER	iTRAQ4plex@N-term		-0.00901762	1472.74	737.38	1472.75	737.384	2	609.08	382.93	0.628702
				99	VDSLLENLEK	iTRAQ4plex@N-term; iTRAQ4plex(K)@10		0.00751028	1446.82	483.282	1446.82	483.28	3	8.41	6.08	0.722949
				99	VDSLLENLEK	iTRAQ4plex@N-term; iTRAQ4plex(K)@10		-0.0213278	1446.8	483.273	1446.82	483.28	3	59.51	21.98	0.36935
				98	AAVAGEDGR	iTRAQ4plex@N-term		0.0138408	988.52	495.267	988.506	495.26	2	584.12	327.99	0.561511
				94	SAAEMYGSSFDLDYDFQR	iTRAQ4plex@N-term		0.0359594	2245.01	749.344	2244.98	749.332	3	30.6	21.23
				91	SEEEQSSSSVK	iTRAQ4plex@N-term; iTRAQ4plex(K)@11		0.00852104	1483.73	495.585	1483.72	495.582	3	21.74	16.25
				78	SEEEQSSSSVK	iTRAQ4plex@N-term; iTRAQ4plex(K)@11		-0.957778	1482.77	495.263	1483.72	495.582	3	7.33	6.13
				73	QAVEMK	iTRAQ4plex@N-term; iTRAQ4plex(K)@6		-0.00227728	992.554	497.284	992.557	497.286	2	746.94	415.44
				68	QAVEMK	iTRAQ4plex@N-term; iTRAQ4plex(K)@6		0.991763	993.549	497.782	992.557	497.286	2	954.17	611.21
				23	VFIGNLN	iTRAQ4plex@N-term	cleaved N-T@C-term	0.0235111	919.548	460.781	919.525	460.77	2	12.35	9.13
				18	ELTQIK	iTRAQ4plex@N-term; iTRAQ4plex(K)@6		0.01712	1018.64	510.329	1018.63	510.321	2	1599.81	1036.7
				17	DYYDR	iTRAQ4plex@N-term		0.00517418	874.399	438.207	874.394	438.204	2	38.23	18.73
				15	DYYDR	iTRAQ4plex@N-term		-0.00528067	874.389	438.202	874.394	438.204	2	521.63	285.44
				15	VFIGNLNTLVVK	iTRAQ4plex@N-term; iTRAQ4plex(K)@12		-0.00707281	1603.98	535.668	1603.99	535.671	3	42.68	41.2
				13	DYYDR	iTRAQ4plex@N-term		0.0338497	874.428	438.221	874.394	438.204	2	90.6	83.36
52.06	IPI:IPI00003362.2	HSPA5	Heat shock 70 kDa protein 5	99	DAGTIAGLNVMR	iTRAQ4plex@N-term		-0.0283606	1360.7	681.356	1360.73	681.37	2	580.55	453.84	0.781741
				99	DNHLLGTFDLTGIPPAPR	iTRAQ4plex@N-term		0.0383145	2077.15	693.389	2077.11	693.377	3	13.7	9.07	0.662044
				99	ELEEIVQPIISK	iTRAQ4plex@N-term; iTRAQ4plex(K)@12		-0.0199626	1684.97	562.663	1684.99	562.669	3	96.56	122.06	1.26408
				99	FEELNMDLFR	iTRAQ4plex@N-term		0.0302853	1456.74	729.38	1456.71	729.364	2	868.94	675.7	0.777614
				99	IEWLESHQDADIEDFK	iTRAQ4plex@N-term; iTRAQ4plex(K)@16		0.0148385	2262.12	755.047	2262.1	755.042	3	297.62	238.91	0.802735
				99	IINEPTAAAIAYGLDKR	iTRAQ4plex@N-term; iTRAQ4plex(K)@16	missed K-R@16	0.0334279	2103.23	702.083	2103.19	702.072	3	72.73	73.39	1.00907
				99	ITITNDQNR	iTRAQ4plex@N-term		-0.0174749	1217.63	609.823	1217.65	609.832	2	11760.6	9520.1	0.809491
				99	ITPSYVAFTPEGER	iTRAQ4plex@N-term		-0.0279432	1709.85	570.956	1709.87	570.966	3	51.03	28.93	0.566921
				99	LYGSGGPPPTGEEDTSEKDEL	iTRAQ4plex@N-term; Ser->Thr@4; Ser->Ala@16; iTRAQ4plex(K)@18		-0.0464623	2463.14	822.055	2463.19	822.07	3	45.23	49.72	1.09927
				99	MVNDAEK	iTRAQ4plex@N-term; iTRAQ4plex(K)@7		-0.0240044	1093.54	547.779	1093.57	547.791	2	190.47	181.3	0.951856
				99	NELESYAYSLK	iTRAQ4plex@N-term; iTRAQ4plex(K)@11		0.00467075	1603.84	535.62	1603.83	535.619	3	36.13	36.1	0.99917
				99	NQLTSNPENTVFDAK	iTRAQ4plex@N-term; iTRAQ4plex(K)@15		0.0472679	1965.05	656.025	1965	656.009	3	15.78	11.13	0.705323
				99	SDIDEIVLVGGSTR	iTRAQ4plex@N-term		-0.0124527	1603.84	802.928	1603.85	802.934	2	237.96	192.03	0.806984
				99	SQIFSTASDNQPTVTIK	iTRAQ4plex@N-term; iTRAQ4plex(K)@17		-0.0311046	2124.1	709.04	2124.13	709.051	3	131.96	110.56	0.83783
				99	TFAPEEISAMVLTK	iTRAQ4plex@N-term; iTRAQ4plex(K)@14		-0.00465623	1823.99	609.004	1823.99	609.005	3	158.16	117.77	0.744626
				99	TWNDPSVQQDIK	iTRAQ4plex@N-term; iTRAQ4plex(K)@12		-0.0367431	1717.85	573.624	1717.89	573.637	3	192.67	135.7	0.704313
				99	VLEDSDLK	iTRAQ4plex@N-term; iTRAQ4plex(K)@8		0.99362	1206.67	604.341	1205.67	603.845	2	88.99	70.4	0.7911
				99	VTHAVVTVPAYFNDAQR	iTRAQ4plex@N-term		0.0120506	2031.08	678.033	2031.07	678.029	3	4.25	1.96	0.461176
				99	IINEPTAAAIAYGLDK	iTRAQ4plex@N-term; iTRAQ4plex(K)@16		-0.0474926	1947.04	650.022	1947.09	650.038	3	115.56	79.97	0.692021
				99	DAGTIAGLNVMR	iTRAQ4plex@N-term		-0.000590295	1360.72	681.37	1360.73	681.37	2	313.77	253.22	0.807024
				99	DAGTIAGLNVMR	iTRAQ4plex@N-term		-0.0251247	1360.7	681.357	1360.73	681.37	2	460.27	432.62	0.939927
				99	DAGTIAGLNVMR	iTRAQ4plex@N-term		-0.0147221	1360.71	454.577	1360.73	454.582	3	10.49	8.14	0.775977
				99	DNHLLGTFDLTGIPPAPR	iTRAQ4plex@N-term		0.0465545	2077.15	693.392	2077.11	693.377	3	6.95	14.81	2.13094
				99	ELEEIVQPIISK	iTRAQ4plex@N-term; iTRAQ4plex(K)@12		0.00911655	1684.99	562.672	1684.99	562.669	3	34.36	32.95	0.958964
				99	FEELNMDLFR	iTRAQ4plex@N-term		-0.0233039	1456.69	729.353	1456.71	729.364	2	162.39	125.37	0.77203
				99	IINEPTAAAIAYGLDK	iTRAQ4plex@N-term; iTRAQ4plex(K)@16		-0.00704305	1947.08	650.036	1947.09	650.038	3	6.38	2.93	0.459248
				99	IINEPTAAAIAYGLDK	iTRAQ4plex@N-term; iTRAQ4plex(K)@16		-0.0190877	1947.07	650.032	1947.09	650.038	3	44.14	32.47	0.735614
				99	ITITNDQNR	iTRAQ4plex@N-term		0.0310817	1217.68	609.847	1217.65	609.832	2	1107.86	913.24	0.824328
				99	ITPSYVAFTPEGER	iTRAQ4plex@N-term		0.020299	1709.89	570.972	1709.87	570.966	3	11.35	10.26	0.903965
				99	ITPSYVAFTPEGER	iTRAQ4plex@N-term		0.0160352	1709.89	570.971	1709.87	570.966	3	25.9	27.95	1.07915
				99	LYGSGGPPPTGEEDTSEKDEL	iTRAQ4plex@N-term; Ser->Thr@4; Ser->Ala@16; iTRAQ4plex(K)@18		0.0375122	2463.23	822.083	2463.19	822.07	3	53.5	38.57	0.720935
				99	SDIDEIVLVGGSTR	iTRAQ4plex@N-term		-0.00209917	1603.85	535.625	1603.85	535.625	3	9.59	3.86	0.402503
				99	SQIFSTASDNQPTVTIK	iTRAQ4plex@N-term; iTRAQ4plex(K)@17		-0.0447556	2124.09	709.036	2124.13	709.051	3	8.36	7.17	0.857656
				99	SQIFSTASDNQPTVTIK	iTRAQ4plex@N-term; iTRAQ4plex(K)@17		-0.014897	2124.12	709.046	2124.13	709.051	3	87.49	51.99	0.594239
				99	TFAPEEISAMVLTK	iTRAQ4plex@N-term; iTRAQ4plex(K)@14		-0.0202572	1823.97	608.999	1823.99	609.005	3	8.55	2.83	0.330994
				99	TFAPEEISAMVLTK	iTRAQ4plex@N-term; iTRAQ4plex(K)@14		0.0249421	1824.02	609.014	1823.99	609.005	3	35.45	32.89	0.927786
				99	VEIIANDQGNR	iTRAQ4plex@N-term		-0.0174486	1371.71	686.86	1371.72	686.869	2	5510.42	4685.83	0.850358
				99	VEIIANDQGNR	iTRAQ4plex@N-term		-0.0237125	1371.7	686.857	1371.72	686.869	2	8444.01	7434.93	0.880498
				99	VEIIANDQGNR	iTRAQ4plex@N-term		-0.014269	1371.71	686.862	1371.72	686.869	2	557.03	515.7	0.925803
				99	VEIIANDQGNR	iTRAQ4plex@N-term		-0.0167919	1371.71	458.243	1371.72	458.248	3	6.38	2.93	0.459248
				99	VLEDSDLK	iTRAQ4plex@N-term; iTRAQ4plex(K)@8		-0.0235213	1205.65	603.833	1205.67	603.845	2	672.76	585.79	0.870727
				99	VTHAVVTVPAYFNDAQR	iTRAQ4plex@N-term		-0.0162509	2031.05	678.024	2031.07	678.029	3	54.08	50.38	0.931583
				98	LTPEEIER	iTRAQ4plex@N-term		0.00669204	1129.62	565.816	1129.61	565.812	2	1267.36	980.14	0.773371
				96	ITPSYVAFTPEGER	iTRAQ4plex@N-term		-0.0177885	1709.86	570.96	1709.87	570.966	3	36.91	33.95	0.919805
				96	TWNDPSVQQDIK	iTRAQ4plex@N-term; iTRAQ4plex(K)@12		0.0273538	1717.92	573.646	1717.89	573.637	3	3.07	4.18	1.36156
				94	MVNDAEK	iTRAQ4plex@N-term; iTRAQ4plex(K)@7		-0.0237602	1093.54	547.779	1093.57	547.791	2	458.14	401.33	0.875999
				93	NQLTSNPENTVFDAK	iTRAQ4plex@N-term; iTRAQ4plex(K)@15		0.0472765	1965.05	656.025	1965	656.009	3	14.9	20.9	1.40268
				90	LTPEEIER	iTRAQ4plex@N-term		0.00933368	1129.62	565.817	1129.61	565.812	2	6257.51	5265.12	0.841408
				90	NELESYAYSLK	iTRAQ4plex@N-term; iTRAQ4plex(K)@11		-0.0362561	1603.8	535.606	1603.83	535.619	3	56.94	50.23	0.882157
				87	MVNDAEK	iTRAQ4plex@N-term; iTRAQ4plex(K)@7		0.000654383	1093.57	547.792	1093.57	547.791	2	48.6	51.72
				77	VEIIANDQGNR	iTRAQ4plex@N-term; Dimethyl(R)@11		0.0226431	1399.78	467.599	1399.75	467.592	3	2.79	10.68
				73	DNHLLGTFDLTGIPPAPR	iTRAQ4plex@N-term		-0.0206467	2077.09	693.37	2077.11	693.377	3	6.38	2.93
				67	ITPSYVAFTPEGER	iTRAQ4plex@N-term; Dimethyl(R)@14		0.0397808	1737.95	580.322	1737.91	580.309	3	0	5.42
				64	ITPSYVAFTPEGER	iTRAQ4plex@N-term; Val->Asn@6		0.0200548	1724.87	575.964	1724.85	575.957	3	14.2	16.61
				63	IEIESFFEGEDFSETLTR	iTRAQ4plex@N-term; Phe->Tyr@7		-0.0805648	2308.01	770.343	2308.09	770.37	3	11.41	5.93
				61	TFAPEEISAMVLTK	iTRAQ4plex@N-term; Oxidation(M)@10; iTRAQ4plex(K)@14		-0.00492875	1839.98	614.336	1839.99	614.337	3	49.81	32.24
				53	EEIER	iTRAQ4plex@N-term	cleaved P-E@N-term	0.0106463	818.436	410.225	818.426	410.22	2	29.2	22.38
				46	EEIER	iTRAQ4plex@N-term	cleaved P-E@N-term	0.0110736	818.437	410.226	818.426	410.22	2	131.21	104.12
				45	EEIER	iTRAQ4plex@N-term	cleaved P-E@N-term	0.0130269	818.439	410.227	818.426	410.22	2	110.45	96.31
				33	NTVVPTK	iTRAQ4plex@N-term; iTRAQ4plex(K)@7		0.0270123	1045.66	523.84	1045.64	523.826	2	344.43	275.7
				32	IEIESFFEGEDFSETLTR	iTRAQ4plex@N-term; Phe->Tyr@7		0.0467895	2308.13	770.385	2308.09	770.37	3	0	0
				29	EEIER	iTRAQ4plex@N-term	cleaved P-E@N-term	0.00274106	818.428	410.221	818.426	410.22	2	42.45	43.37
				29	LTPEEIER	iTRAQ4plex@N-term		-0.00164202	1129.61	565.812	1129.61	565.812	2	106.26	69.47
				24	AVEEK	iTRAQ4plex@N-term; iTRAQ4plex(K)@5		-0.0100432	862.49	432.252	862.5	432.257	2	526.89	543.17
				20	EEIER	iTRAQ4plex@N-term	cleaved P-E@N-term	0.0234892	818.449	410.232	818.426	410.22	2	226.51	222.99
				14	EEIER	iTRAQ4plex@N-term	cleaved P-E@N-term	0.0175074	818.443	410.229	818.426	410.22	2	297.61	257.45
				12	EEIER	iTRAQ4plex@N-term	cleaved P-E@N-term	0.032523	818.458	410.236	818.426	410.22	2	328.59	277.58
				11	LIGDAAK	Carbamyl@N-term; iTRAQ4plex(K)@7		0.0334659	873.538	437.776	873.504	437.759	2	13.47	27.46
				10	MVNDAEK	iTRAQ4plex@N-term; Oxidation(M)@1; iTRAQ4plex(K)@7		-0.0202794	1109.54	555.779	1109.56	555.789	2	40.84	30.52
51.39	IPI:IPI00003865.1	HSPA8	Splice Isoform 1 of Heat shock cognate 71 kDa protein	99	NQVAMNPTNTVFDAK	iTRAQ4plex@N-term; iTRAQ4plex(K)@15		-0.0305534	1936.96	646.661	1936.99	646.671	3	5.43	0
				99	STAGDTHLGGEDFDNR	iTRAQ4plex@N-term		-0.98916	1833.83	612.284	1834.82	612.614	3	397.28	351.91	0.885798
				99	FEELNADLFR	iTRAQ4plex@N-term		0.0275996	1396.74	699.376	1396.71	699.363	2	1096.29	962.56	0.878016
				99	NSLESYAFNMK	iTRAQ4plex@N-term; iTRAQ4plex(K)@11		-0.0121652	1590.78	531.268	1590.8	531.272	3	8.55	2.83	0.330994
				99	SQIHDIVLVGGSTR	iTRAQ4plex@N-term		-0.0182871	1624.88	542.635	1624.9	542.641	3	10.26	13.56	1.32164
				99	DAGTIAGLNVLR	iTRAQ4plex@N-term		-0.0341027	1342.74	672.375	1342.77	672.392	2	171.36	129.18	0.753852
				99	DAGTIAGLNVLR	iTRAQ4plex@N-term		-0.0246818	1342.74	672.38	1342.77	672.392	2	302.18	243.93	0.807234
				99	DAGTIAGLNVLR	iTRAQ4plex@N-term		-0.0323634	1342.74	448.586	1342.77	448.597	3	0	0
				99	DAGTIAGLNVLR	iTRAQ4plex@N-term		-0.00241162	1342.77	672.391	1342.77	672.392	2	167.73	127.14	0.758004
				99	FEELNADLFR	iTRAQ4plex@N-term		0.0116751	1396.72	699.369	1396.71	699.363	2	192.14	178.96	0.931404
				99	IINEPTAAAIAYGLDK	iTRAQ4plex@N-term; iTRAQ4plex(K)@16		-0.0474926	1947.04	650.022	1947.09	650.038	3	115.56	79.97	0.692021
				99	IINEPTAAAIAYGLDK	iTRAQ4plex@N-term; iTRAQ4plex(K)@16		-0.00704305	1947.08	650.036	1947.09	650.038	3	6.38	2.93	0.459248
				99	IINEPTAAAIAYGLDK	iTRAQ4plex@N-term; iTRAQ4plex(K)@16		-0.0190877	1947.07	650.032	1947.09	650.038	3	44.14	32.47	0.735614
				99	MVQEAEK	iTRAQ4plex@N-term; iTRAQ4plex(K)@7		0.0128305	1121.61	561.813	1121.6	561.807	2	83.52	71.66	0.857998
				99	TTPSYVAFTDTER	iTRAQ4plex@N-term		0.0116912	1630.81	816.411	1630.8	816.405	2	3700.64	3303.5	0.892683
				99	TTPSYVAFTDTER	iTRAQ4plex@N-term		0.0103473	1630.81	816.41	1630.8	816.405	2	439.58	348.06	0.791801
				99	TTPSYVAFTDTER	iTRAQ4plex@N-term		-0.0264817	1630.77	816.392	1630.8	816.405	2	4129.16	3532.93	0.855605
				99	TTPSYVAFTDTER	iTRAQ4plex@N-term		0.0148296	1630.81	544.611	1630.8	544.606	3	39.77	36.99	0.930098
				99	TTPSYVAFTDTER	iTRAQ4plex@N-term; iTRAQ4plex(Y)@5		-0.0504925	1774.85	592.623	1774.9	592.64	3	280.91	177.92	0.63337
				99	VEIIANDQGNR	iTRAQ4plex@N-term		-0.0174486	1371.71	686.86	1371.72	686.869	2	5510.42	4685.83	0.850358
				99	VEIIANDQGNR	iTRAQ4plex@N-term		-0.0237125	1371.7	686.857	1371.72	686.869	2	8444.01	7434.93	0.880498
				99	VEIIANDQGNR	iTRAQ4plex@N-term		-0.014269	1371.71	686.862	1371.72	686.869	2	557.03	515.7	0.925803
				99	VEIIANDQGNR	iTRAQ4plex@N-term		-0.0167919	1371.71	458.243	1371.72	458.248	3	6.38	2.93	0.459248
				98	TTPSYVAFTDTER	iTRAQ4plex@N-term		0.00217783	1630.8	544.607	1630.8	544.606	3	127.71	108.57	0.850129
				96	GTLDPVEK	iTRAQ4plex@N-term; iTRAQ4plex(K)@8		0.0121704	1145.67	573.84	1145.65	573.834	2	967.22	894.42	0.924733
				96	SFYPEEVSSMVLTK	iTRAQ4plex@N-term; iTRAQ4plex(K)@14		-0.0138839	1903.97	635.664	1903.98	635.669	3	40.31	45.72	1.13421
				96	TTPSYVAFTDTER	iTRAQ4plex@N-term		-0.0272826	1630.77	544.597	1630.8	544.606	3	33.05	43.81	1.32557
				95	MVQEAEK	iTRAQ4plex@N-term; iTRAQ4plex(K)@7		0.0325877	1121.63	561.823	1121.6	561.807	2	798.33	693.54	0.868738
				93	MVQEAEK	iTRAQ4plex@N-term; Oxidation(M)@1; iTRAQ4plex(K)@7		0.00542819	1137.6	569.807	1137.59	569.804	2	161.05	125.43	0.778826
				92	ITITNDK	iTRAQ4plex@N-term; iTRAQ4plex(K)@7		-0.0291017	1091.61	546.814	1091.64	546.829	2	2773.62	2469.14	0.890223
				77	VEIIANDQGNR	iTRAQ4plex@N-term; Dimethyl(R)@11		0.0226431	1399.78	467.599	1399.75	467.592	3	2.79	10.68
				59	NTTIPTK	iTRAQ4plex@N-term; iTRAQ4plex(K)@7		0.00986277	1061.64	531.828	1061.63	531.823	2	262.3	197.27
				54	TTPSYVAFTDTER	iTRAQ4plex@N-term; Val->Asn@6		0.0584567	1645.83	549.617	1645.77	549.597	3	26.41	35.49
				40	TTPSYVAFTDTER	iTRAQ4plex@N-term; Thr->Glu@11		0.00197423	1658.79	553.938	1658.79	553.938	3	5.91	13.78
				39	NTTIPTK	iTRAQ4plex@N-term; iTRAQ4plex(K)@7		-0.0183361	1061.61	531.814	1061.63	531.823	2	814.94	590.65
				28	VQVEYK	iTRAQ4plex@N-term; iTRAQ4plex(K)@6		-0.0236803	1052.59	527.301	1052.61	527.313	2	1691.67	1499.05
				25	MVQEAEK	Carbamyl@N-term; iTRAQ4plex(K)@7		-0.0225546	1020.48	511.248	1020.5	511.259	2	25.31	28.02
				11	LIGDAAK	Carbamyl@N-term; iTRAQ4plex(K)@7		0.0334659	873.538	437.776	873.504	437.759	2	13.47	27.46
51.37	IPI:IPI00000816.1	YWHAE	14-3-3 protein epsilon	99	AAFDDAIAELDTLSEESYK	iTRAQ4plex@N-term; iTRAQ4plex(K)@19		0.0799592	2375.24	792.755	2375.16	792.728	3	21.08	14.12	0.669829
				99	DNLTLWTSDMQGDGEEQNK	iTRAQ4plex@N-term; iTRAQ4plex(K)@19		-0.043013	2468.09	823.705	2468.14	823.72	3	49.78	21.37	0.429289
				99	DSTLIMQLLR	iTRAQ4plex@N-term		-0.0283008	1332.73	667.371	1332.76	667.385	2	1011.12	717.23	0.709342
				99	DSTLIMQLLR	iTRAQ4plex@N-term; Oxidation(M)@6		0.00436152	1348.76	675.385	1348.75	675.383	2	373.59	300.34	0.803929
				99	DSTLIMQLLR	iTRAQ4plex@N-term		-0.0247769	1332.73	667.373	1332.76	667.385	2	74.9	48.37	0.645794
				99	NLLSVAYK	iTRAQ4plex@N-term; iTRAQ4plex(K)@8		0.027373	1194.75	598.382	1194.72	598.368	2	872.82	731.09	0.837618
				90	EALQDVEDENQ	iTRAQ4plex@N-term		0.0344735	1432.68	717.346	1432.64	717.329	2	14.46	16.61	1.14869
				83	EAAENSLVAYK	iTRAQ4plex@N-term; iTRAQ4plex(K)@11		-0.0265817	1481.77	494.931	1481.8	494.94	3	302.29	274.56
				83	IISSIEQK	iTRAQ4plex@N-term; iTRAQ4plex(K)@8		0.00734077	1204.73	603.375	1204.73	603.371	2	313.7	225.26
				73	LAEQAER	iTRAQ4plex@N-term		-0.000646117	959.515	480.765	959.516	480.765	2	601.95	492.83
				71	EAAENSLVAYK	iTRAQ4plex@N-term; iTRAQ4plex(K)@11		-0.00219758	1481.79	494.939	1481.8	494.94	3	38.79	26.28
				62	YDEMVESMK	iTRAQ4plex@N-term; iTRAQ4plex(K)@9		0.0308667	1418.7	473.906	1418.67	473.896	3	38.09	21.95
				19	LAEQAER	iTRAQ4plex@N-term; Carboxy(E)@6		0.0398438	1003.55	502.78	1003.51	502.76	2	56.8	40.51
50.21	IPI:IPI00010740.1	SFPQ	Splice Isoform Long of Splicing factor, proline- and glutamine-rich	99	AELDDTPMR	iTRAQ4plex@N-term		-0.0213841	1190.55	596.283	1190.57	596.293	2	18132.1	10874.2	0.599721
				99	ANLSLLR	iTRAQ4plex@N-term		0.0117181	929.59	465.802	929.578	465.796	2	160.53	96.12	0.598767
				99	AVVIVDDR	iTRAQ4plex@N-term		-0.0019726	1029.59	515.803	1029.59	515.804	2	374.42	243.96	0.651568
				99	CSEGVFLLTTTPR	iTRAQ4plex@N-term; Pyridylethyl(C)@1	cleaved R-P@C-term	-0.00214458	1671.88	558.299	1671.88	558.3	3	188.64	110.97	0.588263
				99	EEEMMIR	iTRAQ4plex@N-term		-0.00424639	1080.5	541.258	1080.51	541.261	2	511.66	327.12	0.639331
				99	FAQHGTFEYEYSQR	iTRAQ4plex@N-term		-0.00516726	1905.87	636.298	1905.88	636.299	3	217.72	198.44	0.911446
				99	FATHAAALSVR	Carbamyl@N-term		-0.054803	1185.57	593.793	1185.63	593.82	2	1.66	4.24	2.55422
				99	GMGPGTPAGYGR	iTRAQ4plex@N-term		0.00563761	1263.62	632.818	1263.62	632.815	2	1586.78	878.34	0.553536
				99	LFVGNLPADITEDEFK	iTRAQ4plex@N-term; iTRAQ4plex(K)@16		-0.0111904	2095.1	699.373	2095.11	699.377	3	61.01	40.37	0.661695
				99	MGGGGAMNMGDPYGSGGQK	iTRAQ4plex@N-term; iTRAQ4plex(K)@19		0.0186708	2058.94	687.319	2058.92	687.313	3	1346.29	837.57	0.622132
				99	PVIVEPLEQLDDEDGLPEK	iTRAQ4plex@N-term; iTRAQ4plex(K)@19	cleaved R-P@N-term	-0.0507372	2422.22	808.414	2422.27	808.431	3	26.7	9.52	0.356554
				99	AELDDTPMR	iTRAQ4plex@N-term		0.0161487	1190.59	596.302	1190.57	596.293	2	2021.15	1241.56	0.614284
				99	AELDDTPMR	iTRAQ4plex@N-term		0.00354519	1190.58	596.295	1190.57	596.293	2	39.9	27.27	0.683459
				99	AVVIVDDR	iTRAQ4plex@N-term		0.0068164	1029.6	515.808	1029.59	515.804	2	317.07	216.42	0.682562
				99	AVVIVDDR	iTRAQ4plex@N-term		0.0103599	1029.6	515.809	1029.59	515.804	2	24.63	4.21	0.17093
				99	FAQHGTFEYEYSQR	iTRAQ4plex@N-term		0.0157508	1905.89	636.305	1905.88	636.299	3	9.69	1.69	0.174407
				99	FATHAAALSVR	iTRAQ4plex@N-term		0.00297779	1286.72	429.916	1286.72	429.915	3	93.12	54.93	0.589884
				99	LFVGNLPADITEDEFK	iTRAQ4plex@N-term; iTRAQ4plex(K)@16		0.00922718	2095.12	699.38	2095.11	699.377	3	44.09	25.98	0.589249
				99	PVIVEPLEQLDDEDGLPEK	iTRAQ4plex@N-term; iTRAQ4plex(K)@19	cleaved R-P@N-term	-0.046713	2422.23	808.416	2422.27	808.431	3	24.29	15.05	0.619597
				99	PVIVEPLEQLDDEDGLPEK	iTRAQ4plex@N-term; iTRAQ4plex(K)@19	cleaved R-P@N-term	0.00802294	2422.28	808.434	2422.27	808.431	3	13.52	13.41	0.991864
				99	PVIVEPLEQLDDEDGLPEK	iTRAQ4plex@N-term; Dehydrated(D)@14; iTRAQ4plex(K)@19	cleaved R-P@N-term	0.0684948	2404.33	802.451	2404.26	802.428	3	8.6	1.75	0.203488
				98	ALAEIAK	iTRAQ4plex@N-term; iTRAQ4plex(K)@7		1.0031	1003.63	502.825	1002.63	502.323	2	670.19	408.25	0.609156
				97	AAALSVR	iTRAQ4plex@N-term	cleaved H-A@N-term	0.00184674	830.511	416.263	830.51	416.262	2	56.39	47.02	0.833836
				97	AVVIVDDR	iTRAQ4plex@N-term		0.992722	1030.59	516.301	1029.59	515.804	2	1602.66	869.93	0.542804
				95	EMEEQMR	iTRAQ4plex@N-term		0.027734	1095.51	548.762	1095.48	548.748	2	4935.35	2661.05	0.539182
				94	EMEEQMR	iTRAQ4plex@N-term		0.0256283	1095.51	548.761	1095.48	548.748	2	1182.52	605.45	0.512
				93	SLDEMEK	iTRAQ4plex@N-term; iTRAQ4plex(K)@7		-0.00676446	1138.57	570.293	1138.58	570.296	2	2737.11	1637.06	0.598098
				93	EEEMMIR	iTRAQ4plex@N-term		-0.030671	1080.48	541.245	1080.51	541.261	2	7817.68	4068.15	0.520378
				91	MGGGGAMN	iTRAQ4plex@N-term	cleaved N-M@C-term	-0.0147627	837.345	419.68	837.359	419.687	2	0	3.25
				90	YGEPGEVFINK	iTRAQ4plex@N-term; iTRAQ4plex(K)@11		0.0278137	1539.85	514.289	1539.82	514.28	3	74.25	60.29	0.811987
				89	YGEPGEVFINK	iTRAQ4plex@N-term; iTRAQ4plex(K)@11		-0.00280846	1539.81	514.279	1539.82	514.28	3	11.63	7.01
				87	AELDDTPMR	iTRAQ4plex@N-term; Oxidation(M)@8		0.0137747	1206.58	604.298	1206.57	604.291	2	2164.93	1325.38
				85	QDLMR	iTRAQ4plex@N-term		0.0146118	805.438	403.726	805.424	403.719	2	69.27	48.64
				85	ISDSEGFK	iTRAQ4plex@N-term; iTRAQ4plex(K)@8		-0.0176313	1169.6	585.807	1169.62	585.816	2	38.47	38.16
				83	FATHAAALSVR	Carbamyl@N-term		-0.0208143	1185.6	593.81	1185.63	593.82	2	0	0
				80	REEEMMIR	iTRAQ4plex@N-term	missed R-E@1	-0.00388396	1236.6	413.209	1236.61	413.21	3	16.21	1.37
				74	ANLSLLR	iTRAQ4plex@N-term		-0.0182294	929.56	465.787	929.578	465.796	2	2733.14	1536.17
				70	ANLSLLR	iTRAQ4plex@N-term		-0.00924638	929.569	465.792	929.578	465.796	2	299.7	178.25
				69	EESYSR	iTRAQ4plex@N-term		0.000583876	913.427	457.721	913.426	457.72	2	19.09	9.89
				68	MGYMDPR	iTRAQ4plex@N-term		0.0049497	1012.46	507.239	1012.46	507.237	2	85.39	56.43
				67	QDLMR	iTRAQ4plex@N-term		0.013208	805.437	403.726	805.424	403.719	2	42.92	24.95
				64	ALAEIAK	iTRAQ4plex@N-term; iTRAQ4plex(K)@7		-0.00777597	1002.62	502.319	1002.63	502.323	2	31.48	21.18
				49	AELDDTPMR	iTRAQ4plex@N-term; Oxidation(M)@8		0.015638	1206.58	604.299	1206.57	604.291	2	3405.56	1929.49
				43	MGYMDPR	iTRAQ4plex@N-term		0.0185254	1012.48	507.246	1012.46	507.237	2	3158.92	1707.34
				39	AELDDTPMR	iTRAQ4plex@N-term; Oxidation(M)@8		0.0285782	1206.6	604.305	1206.57	604.291	2	723.81	477.15
				36	EMEEQMR	iTRAQ4plex@N-term		0.00595274	1095.49	548.751	1095.48	548.748	2	28.4	20.25
				24	AVVIVDDR	iTRAQ4plex@N-term; Dehydrated(D)@7		0.0203091	1011.6	506.809	1011.58	506.799	2	149.82	86.97
				23	QDLMR	iTRAQ4plex@N-term		0.00491279	805.429	403.722	805.424	403.719	2	23.06	18.39
				20	GIVEFASK	Carbamyl@N-term; iTRAQ4plex(K)@8	cleaved K-P@C-term	-0.0488445	1036.52	519.267	1036.57	519.291	2	0	3.26
				13	EQVEK	iTRAQ4plex@N-term; iTRAQ4plex(K)@5		-0.011649	919.51	460.762	919.522	460.768	2	1520.57	803.19
				12	TYTQR	iTRAQ4plex@N-term		0.00774405	811.439	406.727	811.431	406.723	2	59.88	44.69
				12	EMEEQMR	iTRAQ4plex@N-term; Met->Leu@2		-0.0470285	1077.48	539.746	1077.52	539.77	2	61.23	33.86
				11	EMQLR	iTRAQ4plex@N-term		0.0349677	819.474	410.745	819.439	410.727	2	59.35	31.73
49.3	IPI:IPI00643932.1; IPI:IPI00514377.3; IPI:IPI00304925.3	HSP70-1	heat shock 70kDa protein 1B; heat shock 70kDa protein 1A; Heat shock 70 kDa protein 1	99	AFYPEEISSMVLTK	iTRAQ4plex@N-term; iTRAQ4plex(K)@14		-0.965825	1901.04	634.687	1902.01	635.009	3	35.95	37.26	1.03644
				99	AQIHDLVLVGGSTR	iTRAQ4plex@N-term		-0.00901111	1608.9	537.307	1608.91	537.31	3	6.52	0	0
				99	ATAGDTHLGGEDFDNR	iTRAQ4plex@N-term		0.0162373	1818.84	607.288	1818.83	607.282	3	965.26	771.85	0.799629
				99	DAGVIAGLNVLR	iTRAQ4plex@N-term		0.00828184	1340.8	671.406	1340.79	671.402	2	1159.79	1022.17	0.881341
				99	DNNLLGR	iTRAQ4plex@N-term		0.00128277	944.517	473.266	944.516	473.265	2	110.35	106.18	0.962211
				99	FEELCSDLFR	iTRAQ4plex@N-term; Pyridylethyl(C)@5		0.0315725	1506.76	503.261	1506.73	503.251	3	329.8	285.06	0.864342
				99	FELSGIPPAPR	iTRAQ4plex@N-term; Pro->pyro-Glu(P)@10		-0.0113291	1340.71	671.362	1340.72	671.368	2	2000.52	1808.66	0.904095
				99	GGSGSGPTIEEVD	iTRAQ4plex@N-term		0.0230198	1347.65	674.833	1347.63	674.821	2	143.79	146.85	1.02128
				99	IINEPTAAAIAYGLDR	iTRAQ4plex@N-term		-0.0336379	1830.96	611.328	1831	611.339	3	67.87	47.6	0.701341
				99	LLQDFFNGR	iTRAQ4plex@N-term		-0.0109496	1252.66	627.336	1252.67	627.342	2	980.15	864.73	0.882243
				99	MVQEAEK	iTRAQ4plex@N-term; iTRAQ4plex(K)@7		0.0128305	1121.61	561.813	1121.6	561.807	2	83.52	71.66	0.857998
				99	NALESYAFNMK	iTRAQ4plex@N-term; iTRAQ4plex(K)@11		-0.0171709	1574.78	525.935	1574.8	525.941	3	21.08	14.12	0.669829
				99	NQVALNPQNTVFDAK	iTRAQ4plex@N-term; iTRAQ4plex(K)@15		0.017001	1946.06	649.695	1946.05	649.689	3	10.34	7.07	0.683752
				99	QTQIFTTYSDNQPGVLIQVYEGER	iTRAQ4plex@N-term		-0.0581495	2929.4	977.474	2929.46	977.493	3	17.15	4.57	0.266472
				99	SAVEDEGLK	iTRAQ4plex@N-term; iTRAQ4plex(K)@9		0.00160774	1234.67	618.341	1234.66	618.34	2	272.92	233.5	0.855562
				99	SINPDEAVAYGAAVQAAILMGDK	iTRAQ4plex@N-term; iTRAQ4plex(K)@23		-0.0498391	2591.3	864.774	2591.35	864.791	3	212.88	196.5	0.923055
				99	STLEPVEK	iTRAQ4plex@N-term; iTRAQ4plex(K)@8		-0.00512509	1189.67	595.845	1189.68	595.847	2	191.82	173.57	0.904859
				99	TTPSYVAFTDTER	iTRAQ4plex@N-term		0.0116912	1630.81	816.411	1630.8	816.405	2	3700.64	3303.5	0.892683
				99	VEIIANDQGNR	iTRAQ4plex@N-term		-0.0174486	1371.71	686.86	1371.72	686.869	2	5510.42	4685.83	0.850358
				99	AFYPEEISSMVLTK	iTRAQ4plex@N-term; iTRAQ4plex(K)@14		0.0301278	1902.04	635.019	1902.01	635.009	3	27.32	20.31	0.743411
				99	AFYPEEISSMVLTK	iTRAQ4plex@N-term; iTRAQ4plex(K)@14		-0.0350332	1901.97	634.997	1902.01	635.009	3	47.21	36.65	0.776319
				99	AFYPEEISSMVLTK	iTRAQ4plex@N-term; iTRAQ4plex(K)@14		-0.0392446	1901.97	634.996	1902.01	635.009	3	36.39	36.16	0.99368
				99	AQIHDLVLVGGSTR	iTRAQ4plex@N-term		-0.0313785	1608.88	537.299	1608.91	537.31	3	199.59	160.21	0.802696
				99	AQIHDLVLVGGSTR	iTRAQ4plex@N-term; Ser->Asp@12		0.0132581	1636.92	546.646	1636.9	546.641	3	12.88	22.09	1.71506
				99	ATAGDTHLGGEDFDNR	iTRAQ4plex@N-term		-0.0177344	1818.81	607.277	1818.83	607.282	3	138.63	112.37	0.810575
				99	AVITVPAYFNDSQR	iTRAQ4plex@N-term	cleaved N-A@N-term	-0.0348699	1723.87	575.63	1723.9	575.641	3	2.08	2.06	0.990385
				99	DAGVIAGLNVLR	iTRAQ4plex@N-term		0.00573491	1340.8	671.405	1340.79	671.402	2	714.41	643.07	0.900141
				99	DAGVIAGLNVLR	iTRAQ4plex@N-term		-0.0544097	1340.74	671.375	1340.79	671.402	2	239.33	214.69	0.897046
				99	DAGVIAGLNVLR	iTRAQ4plex@N-term		-0.0141453	1340.78	447.933	1340.79	447.937	3	8.46	5	0.591017
				99	FELSGIPPAPR	iTRAQ4plex@N-term; Methyl(R)@11		-0.0206553	1340.74	671.376	1340.76	671.386	2	637.28	599.25	0.940325
				99	IINEPTAAAIAYGLDR	iTRAQ4plex@N-term		0.0142365	1831.01	611.344	1831	611.339	3	26.91	40.94	1.52137
				99	IINEPTAAAIAYGLDR	iTRAQ4plex@N-term		-0.0120533	1830.98	611.335	1831	611.339	3	7.72	11.52	1.49223
				99	IINEPTAAAIAYGLDR	iTRAQ4plex@N-term; Dimethyl(R)@16		-0.01442	1859.01	620.678	1859.03	620.683	3	35.84	30.75	0.85798
				99	IINEPTAAAIAYGLDR	iTRAQ4plex@N-term; Dimethyl(R)@16		-0.0180486	1859.01	620.677	1859.03	620.683	3	0	5.42
				99	LLQDFFNGR	iTRAQ4plex@N-term		0.0249818	1252.69	627.354	1252.67	627.342	2	610.1	570.25	0.934683
				99	LLQDFFNGR	iTRAQ4plex@N-term		-0.0102973	1252.66	627.336	1252.67	627.342	2	1034.88	956.67	0.924426
				99	NAVITVPAYFNDSQR	iTRAQ4plex@N-term	cleaved T-N@N-term	-0.0699996	1837.87	613.632	1837.94	613.655	3	264.94	241.69	0.912244
				99	NAVITVPAYFNDSQR	iTRAQ4plex@N-term	cleaved T-N@N-term	0.00611114	1837.95	613.658	1837.94	613.655	3	9.23	6.04	0.654388
				99	NAVITVPAYFNDSQR	iTRAQ4plex@N-term; Ala->Ser@8	cleaved T-N@N-term	0.0127495	1853.95	618.991	1853.94	618.987	3	12.94	17.75	1.37172
				99	NAVITVPAYFNDSQR	iTRAQ4plex@N-term	cleaved T-N@N-term	-0.0171006	1837.93	613.65	1837.94	613.655	3	25.2	12.86	0.510317
				99	NAVITVPAYFNDSQR	iTRAQ4plex@N-term; Ser->Asn@13; Deamidated(Q)@14	cleaved T-N@N-term	0.0736612	1866.01	623.012	1865.94	622.987	3	48.76	41.98	0.860952
				99	NAVITVPAYFNDSQR	iTRAQ4plex@N-term; Dehydrated(S)@13	cleaved T-N@N-term	0.0412162	1819.97	607.666	1819.93	607.652	3	9.12	14.7	1.61184
				99	NAVITVPAYFNDSQR	iTRAQ4plex@N-term	cleaved T-N@N-term	-0.0375349	1837.91	613.643	1837.94	613.655	3	29.69	29.97	1.00943
				99	NAVITVPAYFNDSQR	iTRAQ4plex@N-term; Oxidation(P)@7	cleaved T-N@N-term	-0.0195932	1853.92	618.981	1853.94	618.987	3	12.76	5.87	0.460031
				99	NAVITVPAYFNDSQR	iTRAQ4plex@N-term	cleaved T-N@N-term	0.0232565	1837.97	613.663	1837.94	613.655	3	14.7	11.18	0.760544
				99	NAVITVPAYFNDSQR	iTRAQ4plex@N-term; Dimethyl(R)@15	cleaved T-N@N-term	-0.0381425	1865.94	622.986	1865.98	622.999	3	11.31	11.35	1.00354
				99	NQVALNPQNTVFDAK	iTRAQ4plex@N-term; iTRAQ4plex(K)@15		0.0511197	1946.1	649.707	1946.05	649.689	3	156.91	123.27	0.78561
				99	NQVALNPQNTVFDAK	iTRAQ4plex@N-term; Ala->Val@14; iTRAQ4plex(K)@15		-0.0144223	1974.06	659.028	1974.08	659.033	3	49.97	70.01	1.40104
				99	SINPDEAVAYGAAVQAAILMGDK	iTRAQ4plex@N-term; Oxidation(M)@20; iTRAQ4plex(K)@23		-0.0067131	2607.34	870.12	2607.35	870.123	3	30.18	48.37	1.60272
				99	SINPDEAVAYGAAVQAAILMGDK	iTRAQ4plex@N-term; iTRAQ4plex(K)@23		0.0217689	2591.37	864.798	2591.35	864.791	3	197.77	150.72	0.762097
				99	SINPDEAVAYGAAVQAAILMGDK	iTRAQ4plex@N-term; iTRAQ4plex(K)@23		-0.0646167	2591.29	864.769	2591.35	864.791	3	1135.91	1062.37	0.935259
				99	SINPDEAVAYGAAVQAAILMGDK	iTRAQ4plex@N-term; iTRAQ4plex(K)@23		-0.0895277	2591.26	864.761	2591.35	864.791	3	336.85	322.46	0.957281
				99	TTPSYVAFTDTER	iTRAQ4plex@N-term		0.0103473	1630.81	816.41	1630.8	816.405	2	439.58	348.06	0.791801
				99	TTPSYVAFTDTER	iTRAQ4plex@N-term		-0.0264817	1630.77	816.392	1630.8	816.405	2	4129.16	3532.93	0.855605
				99	TTPSYVAFTDTER	iTRAQ4plex@N-term		0.0148296	1630.81	544.611	1630.8	544.606	3	39.77	36.99	0.930098
				99	TTPSYVAFTDTER	iTRAQ4plex@N-term; iTRAQ4plex(Y)@5		-0.0504925	1774.85	592.623	1774.9	592.64	3	280.91	177.92	0.63337
				99	VEIIANDQGNR	iTRAQ4plex@N-term		-0.0237125	1371.7	686.857	1371.72	686.869	2	8444.01	7434.93	0.880498
				99	VEIIANDQGNR	iTRAQ4plex@N-term		-0.014269	1371.71	686.862	1371.72	686.869	2	557.03	515.7	0.925803
				99	VEIIANDQGNR	iTRAQ4plex@N-term		-0.0167919	1371.71	458.243	1371.72	458.248	3	6.38	2.93	0.459248
				98	IINEPTAAAIAYGLDR	iTRAQ4plex@N-term; Ile->Thr@10		0.0415749	1819	607.341	1818.96	607.327	3	20.77	11.96	0.575831
				98	NALESYAFNMK	iTRAQ4plex@N-term; iTRAQ4plex(K)@11		0.0152713	1574.82	525.946	1574.8	525.941	3	178.4	182.88	1.02511
				98	NAVITVPAYFNDSQR	iTRAQ4plex@N-term; Dehydrated(S)@13	cleaved T-N@N-term	0.0161847	1819.95	607.657	1819.93	607.652	3	38.29	31.72	0.828415
				98	TTPSYVAFTDTER	iTRAQ4plex@N-term		0.00217783	1630.8	544.607	1630.8	544.606	3	127.71	108.57	0.850129
				97	NSTIPTK	iTRAQ4plex@N-term; iTRAQ4plex(K)@7		0.0181276	1047.63	524.825	1047.62	524.816	2	146.69	115.23	0.785534
				97	AEDEVQR	iTRAQ4plex@N-term		0.0414806	989.531	495.773	989.49	495.752	2	133.97	127.62	0.952601
				97	DAGVIAGLNVLR	iTRAQ4plex@N-term; Leu->Glu@8		0.0329101	1356.78	679.398	1356.75	679.381	2	221.61	197.16	0.889671
				97	NAVITVPAYFNDSQR	iTRAQ4plex@N-term; Ala->Thr@8	cleaved T-N@N-term	0.011504	1867.97	623.663	1867.95	623.659	3	22.96	16.19	0.705139
				97	NAVITVPAYFNDSQR	iTRAQ4plex@N-term; Val->Asn@6	cleaved T-N@N-term	0.0373065	1852.96	618.659	1852.92	618.647	3	36.54	42.64	1.16694
				96	AEDEVQR	iTRAQ4plex@N-term		-0.00420057	989.486	495.75	989.49	495.752	2	567.11	494.52	0.872
				96	TTPSYVAFTDTER	iTRAQ4plex@N-term		-0.0272826	1630.77	544.597	1630.8	544.606	3	33.05	43.81	1.32557
				95	IINEPTAAAIAYGLDR	iTRAQ4plex@N-term; Dimethyl(R)@16		-0.0323754	1859	620.672	1859.03	620.683	3	13.56	12.32	0.908555
				95	MVQEAEK	iTRAQ4plex@N-term; iTRAQ4plex(K)@7		0.0325877	1121.63	561.823	1121.6	561.807	2	798.33	693.54	0.868738
				93	MVQEAEK	iTRAQ4plex@N-term; Oxidation(M)@1; iTRAQ4plex(K)@7		0.00542819	1137.6	569.807	1137.59	569.804	2	161.05	125.43	0.778826
				92	ITITNDK	iTRAQ4plex@N-term; iTRAQ4plex(K)@7		-0.0291017	1091.61	546.814	1091.64	546.829	2	2773.62	2469.14	0.890223
				92	DNNLLGR	iTRAQ4plex@N-term		0.0121203	944.528	473.271	944.516	473.265	2	551.77	470.3	0.852348
				90	FGDPVVQSDMK	iTRAQ4plex@N-term; iTRAQ4plex(K)@11		-0.0134909	1509.76	504.261	1509.77	504.265	3	124.55	147.72	1.18603
				89	SINPDEAVAYGAAVQAAILMGDK	iTRAQ4plex@N-term; Ile->Gln@18; iTRAQ4plex(K)@23		-0.0564004	2606.27	869.764	2606.33	869.782	3	119.89	102.34
				88	AEDEVQR	iTRAQ4plex@N-term		-0.0192095	989.471	495.743	989.49	495.752	2	637.99	519.09
				83	NSTIPTK	iTRAQ4plex@N-term; iTRAQ4plex(K)@7		-0.0205695	1047.6	524.805	1047.62	524.816	2	585.28	559.8
				82	AEDEVQR	iTRAQ4plex@N-term		-0.0262004	989.464	495.739	989.49	495.752	2	10.07	17.9
				82	NALESYAFNMK	iTRAQ4plex@N-term; iTRAQ4plex(K)@11		-0.0142413	1574.79	525.936	1574.8	525.941	3	14.46	16.61
				77	DNNLLGR	iTRAQ4plex@N-term		-0.000716116	944.516	473.265	944.516	473.265	2	2295.62	1976.56
				77	NALESYAFNMK	iTRAQ4plex@N-term; iTRAQ4plex(K)@11		-0.00570087	1574.79	525.939	1574.8	525.941	3	11.22	10.27
				77	VEIIANDQGNR	iTRAQ4plex@N-term; Dimethyl(R)@11		0.0226431	1399.78	467.599	1399.75	467.592	3	2.79	10.68
				70	DAGVIAGLNVLR	iTRAQ4plex@N-term; Dimethyl(R)@12		-0.0380034	1368.78	457.268	1368.82	457.281	3	0	0
				60	LLQDFFNGR	iTRAQ4plex@N-term; Dimethyl(R)@9		0.0243217	1280.72	641.369	1280.7	641.357	2	343.3	1084.06
				54	TTPSYVAFTDTER	iTRAQ4plex@N-term; Val->Asn@6		0.0584567	1645.83	549.617	1645.77	549.597	3	26.41	35.49
				53	EEIER	iTRAQ4plex@N-term		0.0106463	818.436	410.225	818.426	410.22	2	29.2	22.38
				47	NAVITVPAYFNDSQR	iTRAQ4plex@N-term; Pro->Gln@7	cleaved T-N@N-term	0.0069093	1868.96	623.993	1868.95	623.991	3	40.9	26.13
				46	EEIER	iTRAQ4plex@N-term		0.0110736	818.437	410.226	818.426	410.22	2	131.21	104.12
				45	EEIER	iTRAQ4plex@N-term		0.0130269	818.439	410.227	818.426	410.22	2	110.45	96.31
				45	NSTIPTK	iTRAQ4plex@N-term; iTRAQ4plex(K)@7		-0.0233772	1047.59	524.804	1047.62	524.816	2	1418.68	1430.14
				41	VQVSYK	iTRAQ4plex@N-term; iTRAQ4plex(K)@6		0.00495165	1010.61	506.31	1010.6	506.307	2	5121.67	4418.06
				40	TTPSYVAFTDTER	iTRAQ4plex@N-term; Thr->Glu@11		0.00197423	1658.79	553.938	1658.79	553.938	3	5.91	13.78
				32	AEDEVQR	iTRAQ4plex@N-term		0.0552754	989.545	495.78	989.49	495.752	2	229.07	180.62
				31	IINEPTAAAIAYGLDR	iTRAQ4plex@N-term; Ala->Ser@11		-0.0981494	1846.89	616.638	1846.99	616.671	3	94.46	73.4
				29	DISQNK	iTRAQ4plex@N-term; iTRAQ4plex(K)@6		0.00516537	991.559	496.787	991.554	496.784	2	732.03	506.02
				29	EEIER	iTRAQ4plex@N-term		0.00274106	818.428	410.221	818.426	410.22	2	42.45	43.37
				28	NAVITVPAYFNDSQR	iTRAQ4plex@N-term; Pro->Thr@7; Deamidated(N)@11	cleaved T-N@N-term	0.0202485	1842.94	615.322	1842.92	615.315	3	115.13	117.92
				27	FGDPVVQSDMK	iTRAQ4plex@N-term; Oxidation(M)@10; iTRAQ4plex(K)@11		0.0290532	1525.8	509.607	1525.77	509.597	3	67.3	41.07
				25	DAGVIAGLNVLR	iTRAQ4plex@N-term; Deamidated(N)@9; Leu->Val@11		-3.71726e-05	1327.76	664.886	1327.76	664.886	2	142.43	105.73
				25	MVQEAEK	Carbamyl@N-term; iTRAQ4plex(K)@7		-0.0225546	1020.48	511.248	1020.5	511.259	2	25.31	28.02
				25	NAVITVPAYFNDSQR	iTRAQ4plex@N-term; Oxidation(P)@7; iTRAQ4plex(Y)@9	cleaved T-N@N-term	-0.391938	1997.65	666.89	1998.04	667.021	3	88.75	78.98
				21	AFYPEEISSMVLTK	iTRAQ4plex@N-term; Ser->Ala@9; iTRAQ4plex(K)@14		-0.0201242	1885.99	629.671	1886.01	629.677	3	66.66	49.76
				20	AEDEVQR	iTRAQ4plex@N-term		0.0650416	989.555	495.785	989.49	495.752	2	39.86	25.1
				20	EEIER	iTRAQ4plex@N-term		0.0234892	818.449	410.232	818.426	410.22	2	226.51	222.99
				16	AFYPEEISSMVLTK	iTRAQ4plex@N-term; Ile->Arg@7; iTRAQ4plex(K)@14		-0.0687252	1944.95	649.325	1945.02	649.348	3	22.35	9.73
				14	EEIER	iTRAQ4plex@N-term		0.0175074	818.443	410.229	818.426	410.22	2	297.61	257.45
				12	EEIER	iTRAQ4plex@N-term		0.032523	818.458	410.236	818.426	410.22	2	328.59	277.58
				11	LIGDAAK	Carbamyl@N-term; iTRAQ4plex(K)@7		0.0334659	873.538	437.776	873.504	437.759	2	13.47	27.46
49.1	IPI:IPI00304692.1	RBMX	Heterogeneous nuclear ribonucleoprotein G	99	DSYESYGNSR	iTRAQ4plex@N-term		0.0437189	1320.61	661.314	1320.57	661.292	2	1336.82	650.68	0.486737
				99	DYAPPPR	iTRAQ4plex@N-term		0.0155558	958.515	480.265	958.499	480.257	2	98.96	82.94	0.838116
				99	GFAFVTFESPADAK	iTRAQ4plex@N-term; iTRAQ4plex(K)@14		0.0145024	1773.93	592.318	1773.92	592.313	3	58.94	38.31	0.649983
				99	GPPPSYGGSSR	iTRAQ4plex@N-term		-0.00327067	1204.59	603.304	1204.6	603.305	2	293.03	133.94	0.457086
				99	IVEVLLMK	iTRAQ4plex@N-term; iTRAQ4plex(K)@8		0.0352839	1231.82	616.916	1231.78	616.898	2	182.66	132.95	0.727855
				99	LFIGGLNTETNEK	iTRAQ4plex@N-term; iTRAQ4plex(K)@13		-0.0318767	1722.91	575.31	1722.94	575.32	3	466.31	228.66	0.49036
				99	SAPSGPVR	iTRAQ4plex@N-term		-0.00307121	913.507	457.761	913.51	457.762	2	799.84	386.66	0.483422
				99	YDDYSSSR	iTRAQ4plex@N-term		-0.0198237	1135.47	568.743	1135.49	568.752	2	27.64	12.72	0.460203
				99	DSYESYGNSR	iTRAQ4plex@N-term		-0.00776737	1320.56	661.289	1320.57	661.292	2	21.84	18.41	0.842949
				94	DYAPPPR	iTRAQ4plex@N-term		0.0131755	958.513	480.264	958.499	480.257	2	84.06	37.02	0.4404
				91	SDLYSSGR	iTRAQ4plex@N-term		-0.000329558	1027.51	514.76	1027.51	514.76	2	200.34	97.34	0.485874
				90	SDLYSSGR	iTRAQ4plex@N-term		-0.0104172	1027.5	514.755	1027.51	514.76	2	5403.52	2282.94	0.422491
				84	DVYLSPR	iTRAQ4plex@N-term		0.991732	993.533	497.774	992.541	497.278	2	68.14	29.14
				61	VEADRPGK	Protein Terminal Acetyl@N-term; iTRAQ4plex(K)@8	cleaved M-V@N-term	0.0204974	1056.59	529.302	1056.57	529.292	2	11.5	7.01
				59	DYSDHPSGGSYR	iTRAQ4plex@N-term		0.0329108	1483.68	495.567	1483.65	495.556	3	15.12	1.43
				57	DVYLSPR	iTRAQ4plex@N-term		0.00710632	992.548	497.281	992.541	497.278	2	42.33	19.57
				44	DYAPPPR	iTRAQ4plex@N-term		0.0202277	958.52	480.267	958.499	480.257	2	2157.33	1279.49
				30	DVYLSPR	iTRAQ4plex@N-term		-0.00273287	992.539	497.277	992.541	497.278	2	559.59	273.74
				25	DDYPSR	iTRAQ4plex@N-term		0.039628	895.455	448.735	895.416	448.715	2	69.25	32.37
				24	DVYLSPR	iTRAQ4plex@N-term		0.0164612	992.558	497.286	992.541	497.278	2	2368.73	983.87
				16	GYPPPR	iTRAQ4plex@N-term		-0.00121491	829.456	415.735	829.457	415.736	2	375.4	271.89
				14	DYTYR	iTRAQ4plex@N-term		0.0103741	860.425	431.22	860.415	431.215	2	53.33	39.59
				10	DYPSSR	iTRAQ4plex@N-term		0.0310856	867.452	434.733	867.421	434.718	2	556.53	251.33
49.09	IPI:IPI00008438.1	RPS10	40S ribosomal protein S10	99	AEAGAGSATEFQFR	iTRAQ4plex@N-term		0.0244221	1584.79	529.271	1584.77	529.262	3	32.09	23.31	0.726395
				99	DYLHLPPEIVPATLR	iTRAQ4plex@N-term		-0.0297523	1877.02	626.682	1877.05	626.692	3	6.38	2.93	0.459248
				99	GLEGERPAR	iTRAQ4plex@N-term		-0.0352162	1127.58	376.868	1127.62	376.88	3	56.2	47.11	0.838256
				99	HFYWYLTNEGIQYLR	iTRAQ4plex@N-term		-0.00121445	2146.07	716.365	2146.08	716.366	3	55.1	29.83	0.541379
				99	IAIYELLFK	iTRAQ4plex@N-term; iTRAQ4plex(K)@9		0.0157597	1396.87	699.444	1396.86	699.436	2	1390.28	819.03	0.589112
				99	AEAGAGSATEFQFR	iTRAQ4plex@N-term		0.00687787	1584.77	529.265	1584.77	529.262	3	13.47	14.49	1.07572
				99	AEAGAGSATEFQFR	iTRAQ4plex@N-term		0.05721	1584.82	529.282	1584.77	529.262	3	16.96	8.91	0.525354
				99	IAIYELLFK	iTRAQ4plex@N-term; iTRAQ4plex(K)@9		0.0146636	1396.87	699.443	1396.86	699.436	2	1171.56	731.08	0.624023
				87	EQFAWR	iTRAQ4plex@N-term		0.0203859	979.52	490.767	979.5	490.757	2	59.61	44.69
				81	DYLHLPPEIVPATLR	iTRAQ4plex@N-term		0.0527893	1877.11	626.709	1877.05	626.692	3	1.89	6.4
				61	GEADRDTYR	iTRAQ4plex@N-term	missed R-D@5	0.0183526	1225.6	409.54	1225.58	409.534	3	12.48	12.37
48.61	IPI:IPI00031812.2	NSEP1	Nuclease sensitive element-binding protein 1	99	EDVFVHQTAIK	iTRAQ4plex@N-term; iTRAQ4plex(K)@11		0.023736	1573.89	525.639	1573.87	525.631	3	69.02	42.14	0.610548
				99	GAEAANVTGPGGVPVQGSK	iTRAQ4plex@N-term; iTRAQ4plex(K)@19		0.0459236	1983.11	662.043	1983.06	662.028	3	103.63	66.42	0.640934
				99	NYQQNYQNSESGEKNEGSESAPEGQAQQR	iTRAQ4plex@N-term; iTRAQ4plex(K)@14	missed K-N@14	0.0851704	3544.68	887.177	3544.59	887.156	4	113.89	87.49	0.768197
				99	SVGDGETVEFDVVEGEK	iTRAQ4plex@N-term; iTRAQ4plex(K)@17		-0.0194859	2083	695.341	2083.02	695.347	3	76.22	42.81	0.561664
				99	NEGSESAPEGQAQQR	iTRAQ4plex@N-term		-0.0306107	1730.76	577.928	1730.79	577.939	3	3.12	3.09	0.990385
				99	NYQQNYQNSESGEKNEGSESAPEGQAQQR	iTRAQ4plex@N-term; iTRAQ4plex(K)@14	missed K-N@14	0.00448886	3544.6	887.157	3544.59	887.156	4	45.98	39.95	0.868856
				99	SVGDGETVEFDVVEGEK	iTRAQ4plex@N-term; iTRAQ4plex(K)@17		-0.00922071	2083.01	695.344	2083.02	695.347	3	13.33	17.74	1.33083
				95	AADPPAENSSAPEAEQGGAE	iTRAQ4plex@N-term		-0.0655837	2040.83	681.285	2040.9	681.307	3	3.17	2.01	0.634069
				94	AADPPAENSSAPEAEQGGAE	iTRAQ4plex@N-term		0.0299973	2040.93	681.317	2040.9	681.307	3	14.73	5.77	0.391718
				90	NGYGFINR	iTRAQ4plex@N-term; Deamidated(N)@1		0.00878817	1084.55	543.283	1084.54	543.278	2	1056.33	596.2	0.564407
				90	NGYGFINR	iTRAQ4plex@N-term		-0.00184576	1083.56	542.785	1083.56	542.786	2	163.65	127.35	0.778185
				24	NGYGFINR	iTRAQ4plex@N-term; Deamidated(N)@1		-0.00496021	1084.54	543.276	1084.54	543.278	2	45.85	39.96
47.47	IPI:IPI00021439.1	ACTB	Actin, cytoplasmic 1	99	AGFAGDDAPR	iTRAQ4plex@N-term		-0.00544503	1119.54	560.776	1119.54	560.779	2	115.93	99.42	0.857586
				99	DDDIAALVVDNGSGMCK	Protein Terminal Acetyl@N-term; Pyridylethyl(C)@16; iTRAQ4plex(K)@17	cleaved M-D@N-term	0.0115282	2012.94	671.988	2012.93	671.984	3	64.6	58.6	0.907121
				99	DLTDYLMK	iTRAQ4plex@N-term; iTRAQ4plex(K)@8		0.0233734	1285.71	643.861	1285.68	643.849	2	190.73	125.07	0.655744
				99	DSYVGDEAQSK	iTRAQ4plex@N-term; iTRAQ4plex(K)@11		-0.000467459	1485.72	496.247	1485.72	496.247	3	519.4	457.9	0.881594
				99	EITALAPSTMK	iTRAQ4plex@N-term; iTRAQ4plex(K)@11		0.0260877	1448.84	483.954	1448.82	483.946	3	6.33	4.02	0.635071
				99	GYSFTTTAER	iTRAQ4plex@N-term		-0.0137178	1275.61	638.811	1275.62	638.818	2	4116.83	3424.97	0.831944
				99	QEYDESGPSIVHR	iTRAQ4plex@N-term		-0.0207111	1659.78	554.266	1659.8	554.273	3	1.94	5.31	2.73711
				99	SYELPDGQVITIGNER	iTRAQ4plex@N-term		-0.0310065	1933.96	645.659	1933.99	645.669	3	157.09	156.88	0.998663
				99	DDDIAALVVDNGSGMCK	Protein Terminal Acetyl@N-term; Pyridylethyl(C)@16; iTRAQ4plex(K)@17	cleaved M-D@N-term	-0.0348579	2012.9	671.972	2012.93	671.984	3	10.16	15.73	1.54823
				99	DDDIAALVVDNGSGMCK	Protein Terminal Acetyl@N-term; Pyridylethyl(C)@16; iTRAQ4plex(K)@17	cleaved M-D@N-term	0.0103897	2012.94	671.987	2012.93	671.984	3	11.53	9.19	0.797051
				99	DSYVGDEAQSK	iTRAQ4plex@N-term; iTRAQ4plex(K)@11		-0.00691744	1485.71	496.245	1485.72	496.247	3	98.38	77.56	0.788372
				99	GYSFTTTAER	iTRAQ4plex@N-term		0.00729529	1275.63	638.822	1275.62	638.818	2	39.65	35.93	0.906179
				99	SYELPDGQVITIGNER	iTRAQ4plex@N-term		0.0156489	1934	645.675	1933.99	645.669	3	20.09	16.3	0.811349
				99	SYELPDGQVITIGNER	iTRAQ4plex@N-term		0.0293765	1934.02	645.679	1933.99	645.669	3	60.79	34.96	0.575095
				97	LDLAGR	iTRAQ4plex@N-term		0.00316965	787.471	394.743	787.467	394.741	2	75.98	68.86	0.906291
				32	VAPEEHPVLLTEAPLNPK	iTRAQ4plex@N-term; iTRAQ4plex(K)@18		-0.0211895	2241.24	561.317	2241.26	561.323	4	93.75	56.11
45.31	IPI:IPI00021263.3	YWHAZ	14-3-3 protein zeta/delta	99	DSTLIMQLLR	iTRAQ4plex@N-term		-0.0283008	1332.73	667.371	1332.76	667.385	2	1011.12	717.23	0.709342
				99	FLIPNASQAESK	iTRAQ4plex@N-term; iTRAQ4plex(K)@12		-0.0232415	1591.86	531.627	1591.88	531.634	3	180.95	142.88	0.78961
				99	GIVDQSQQAYQEAFEISK	iTRAQ4plex@N-term; iTRAQ4plex(K)@18		-0.0471146	2328.14	777.053	2328.18	777.069	3	102.83	100.05	0.972965
				99	NLLSVAYK	iTRAQ4plex@N-term; iTRAQ4plex(K)@8		0.027373	1194.75	598.382	1194.72	598.368	2	872.82	731.09	0.837618
				99	SVTEQGAELSNEER	iTRAQ4plex@N-term		0.0130671	1691.82	564.948	1691.81	564.943	3	25.48	9.58	0.375981
				99	DSTLIMQLLR	iTRAQ4plex@N-term; Oxidation(M)@6		0.00436152	1348.76	675.385	1348.75	675.383	2	373.59	300.34	0.803929
				99	DSTLIMQLLR	iTRAQ4plex@N-term		-0.0247769	1332.73	667.373	1332.76	667.385	2	74.9	48.37	0.645794
				99	GIVDQSQQAYQEAFEISK	iTRAQ4plex@N-term; iTRAQ4plex(K)@18		0.00733324	2328.19	777.071	2328.18	777.069	3	15.5	17.64	1.13806
				99	SVTEQGAELSNEER	iTRAQ4plex@N-term		0.0172786	1691.83	564.949	1691.81	564.943	3	18.38	1.27	0.0690968
				99	SVTEQGAELSNEER	iTRAQ4plex@N-term		0.0251253	1691.83	564.952	1691.81	564.943	3	16.79	10	0.595593
				99	SVTEQGAELSNEER	iTRAQ4plex@N-term		-0.0327492	1691.78	564.933	1691.81	564.943	3	528.77	406.37	0.768519
				99	SVTEQGAELSNEER	iTRAQ4plex@N-term		-0.0178243	1691.79	564.938	1691.81	564.943	3	2.88	8.51	2.95486
				92	GIVDQSQQAYQEAFEISK	iTRAQ4plex@N-term; iTRAQ4plex(K)@18		-0.0349843	2328.15	583.045	2328.18	583.053	4	11.67	5.92	0.507284
				89	NVVGAR	iTRAQ4plex@N-term		0.0111533	758.463	380.239	758.452	380.233	2	17.58	19.7
				73	LAEQAER	iTRAQ4plex@N-term		-0.000646117	959.515	480.765	959.516	480.765	2	601.95	492.83
				32	SVTEQGAELSNEER	iTRAQ4plex@N-term		-0.0161763	1691.79	564.938	1691.81	564.943	3	80.19	51.27
				19	LAEQAER	iTRAQ4plex@N-term; Carboxy(E)@6		0.0398438	1003.55	502.78	1003.51	502.76	2	56.8	40.51
43.81	IPI:IPI00027252.6	PHB2	Prohibitin-2	99	FNASQLITQR	iTRAQ4plex@N-term		-0.00493875	1320.72	441.248	1320.73	441.25	3	0	2.17
				99	IGGVQQDTILAEGLHFR	iTRAQ4plex@N-term		0.0312305	1997.11	666.712	1997.08	666.701	3	47.01	36.72	0.78111
				99	IVQAEGEAEAAK	iTRAQ4plex@N-term; iTRAQ4plex(K)@12		0.0174293	1502.84	501.952	1502.82	501.947	3	23.96	22.68	0.946578
				99	QVAQQEAQR	iTRAQ4plex@N-term		0.0388482	1200.67	601.343	1200.63	601.324	2	308.04	232.03	0.753246
				99	VLPSIVNEVLK	iTRAQ4plex@N-term; iTRAQ4plex(K)@11		0.0506165	1497.99	500.337	1497.94	500.32	3	9.55	4.94	0.517277
				99	VLSRPNAQELPSMYQR	iTRAQ4plex@N-term		-0.0298359	2032.03	678.352	2032.06	678.362	3	208.57	178.16	0.854198
				99	VLPSIVNEVLK	iTRAQ4plex@N-term; iTRAQ4plex(K)@11		-0.0210437	1497.92	500.313	1497.94	500.32	3	23.39	10.76	0.460026
				97	IVQAEGEAEAAK	iTRAQ4plex@N-term; iTRAQ4plex(K)@12		0.0123025	1502.83	501.951	1502.82	501.947	3	119.31	74.37	0.623334
				92	AQFLVEK	iTRAQ4plex@N-term; iTRAQ4plex(K)@7		-0.0196002	1121.65	561.832	1121.67	561.842	2	816.66	694.82	0.850807
				71	AIFFNR	iTRAQ4plex@N-term		-0.0148791	910.5	456.257	910.515	456.265	2	382.02	250.02
				35	QVAQQEAQR	iTRAQ4plex@N-term; Deamidated(Q)@8		0.01183	1201.63	601.822	1201.62	601.816	2	259.33	237.61
				33	QVAQQEAQR	iTRAQ4plex@N-term; Deamidated(Q)@8		0.0345038	1201.65	601.833	1201.62	601.816	2	71.68	47.44
				24	QVAQQEAQR	iTRAQ4plex@N-term; Deamidated(Q)@8		0.0646569	1201.68	601.848	1201.62	601.816	2	34.83	22.11
42.91	IPI:IPI00014230.1	C1QBP	Complement component 1, Q subcomponent-binding protein, mitochondrial precursor	99	AFVDFLSDEIK	iTRAQ4plex@N-term; iTRAQ4plex(K)@11		0.0584448	1570.91	524.643	1570.85	524.623	3	17.06	6.74	0.395076
				99	AFVDFLSDEIKEER	iTRAQ4plex@N-term; iTRAQ4plex(K)@11		0.0170273	1985.05	662.691	1985.03	662.686	3	185.6	115.37	0.621606
				99	ALVLDCHYPEDEVGQEDEAESDIFSIR	iTRAQ4plex@N-term; Pyridylethyl(C)@6		0.0356747	3327.57	832.9	3327.54	832.891	4	5.34	1.9	0.355805
				99	MSGGWELELNGTEAK	iTRAQ4plex@N-term; iTRAQ4plex(K)@15		-0.0195566	1908.93	637.317	1908.95	637.324	3	8.41	6.08	0.722949
				99	VEEQEPELTSTPNFVVEVIK	iTRAQ4plex@N-term; iTRAQ4plex(K)@20		0.0578195	2574.43	859.149	2574.37	859.13	3	64.1	29.38	0.458346
				99	ALVLDCHYPEDEVGQEDEAESDIFSIR	iTRAQ4plex@N-term; Pyridylethyl(C)@6		-0.0221846	3327.51	832.886	3327.54	832.891	4	0	3.25
				99	ALVLDCHYPEDEVGQEDEAESDIFSIR	iTRAQ4plex@N-term; Pyridylethyl(C)@6		-0.0173019	3327.52	832.887	3327.54	832.891	4	2.17	0	0
				99	VEEQEPELTSTPNFVVEVIK	iTRAQ4plex@N-term; iTRAQ4plex(K)@20		0.0346132	2574.4	859.141	2574.37	859.13	3	29.16	27.79	0.953018
				99	VEEQEPELTSTPNFVVEVIK	iTRAQ4plex@N-term; iTRAQ4plex(K)@20		0.00197656	2574.37	859.13	2574.37	859.13	3	35.3	11.26	0.31898
				72	EVSFQSTGESEWK	iTRAQ4plex@N-term; iTRAQ4plex(K)@13		0.0525512	1800.93	601.317	1800.88	601.3	3	3.17	2.01
42.04	IPI:IPI00304596.3	NONO	Non-POU domain-containing octamer-binding protein	99	AAPGAEFAPN	iTRAQ4plex@N-term	cleaved N-K@C-term	-0.0307993	1087.51	544.763	1087.54	544.778	2	46.31	32.36	0.698769
				99	FAQPGSFEYEYAMR	iTRAQ4plex@N-term		-0.0188185	1838.82	613.948	1838.84	613.955	3	33.49	18.92	0.564945
				99	FGQAATMEGIGAIGGTPPAFNR	iTRAQ4plex@N-term		-0.0453832	2306.11	769.712	2306.16	769.727	3	132.2	81.18	0.61407
				99	GIVEFSGK	iTRAQ4plex@N-term; iTRAQ4plex(K)@8	cleaved K-P@C-term	-0.0206722	1123.63	562.821	1123.65	562.831	2	1405.71	582.66	0.414495
				99	LEMEMEAAR	iTRAQ4plex@N-term		-0.00019467	1222.58	612.298	1222.58	612.298	2	226.97	124.38	0.548002
				99	LFVGNLPPDITEEEMR	iTRAQ4plex@N-term		-0.0526389	2002.96	668.662	2003.02	668.679	3	7.28	7.22	0.991758
				99	QQQDQVDR	iTRAQ4plex@N-term		0.042514	1159.61	580.814	1159.57	580.792	2	338.19	183.95	0.543925
				99	VELDNMPLR	iTRAQ4plex@N-term		-0.0174574	1229.64	615.827	1229.66	615.835	2	834.96	343.93	0.411912
				99	AVVIVDDR	iTRAQ4plex@N-term		-0.0019726	1029.59	515.803	1029.59	515.804	2	374.42	243.96	0.651568
				99	AVVIVDDR	iTRAQ4plex@N-term		0.0068164	1029.6	515.808	1029.59	515.804	2	317.07	216.42	0.682562
				99	AVVIVDDR	iTRAQ4plex@N-term		0.0103599	1029.6	515.809	1029.59	515.804	2	24.63	4.21	0.17093
				99	FAQPGSFEYEYAMR	iTRAQ4plex@N-term		-0.0165477	1838.83	613.949	1838.84	613.955	3	47.6	24.73	0.519538
				99	LFVGNLPPDITEEEMR	iTRAQ4plex@N-term		-0.059048	2002.96	668.659	2003.02	668.679	3	126.22	80.5	0.637775
				99	LFVGNLPPDITEEEMR	iTRAQ4plex@N-term		0.0291595	2003.04	668.689	2003.02	668.679	3	18.12	1.28	0.0706402
				99	LFVGNLPPDITEEEMR	iTRAQ4plex@N-term		0.0408783	2003.06	668.693	2003.02	668.679	3	29.08	23.46	0.80674
				99	LFVGNLPPDITEEEMR	iTRAQ4plex@N-term		0.0291595	2003.04	668.689	2003.02	668.679	3	11.63	7.01	0.602752
				99	VELDNMPLR	iTRAQ4plex@N-term		-0.0073978	1229.65	615.832	1229.66	615.835	2	728.8	283.96	0.389627
				98	LEMEMEAAR	iTRAQ4plex@N-term		-0.0188236	1222.56	612.288	1222.58	612.298	2	710.84	448.51	0.630958
				97	AVVIVDDR	iTRAQ4plex@N-term		0.992722	1030.59	516.301	1029.59	515.804	2	1602.66	869.93	0.542804
				94	LFVGNLPPDITEEEMR	iTRAQ4plex@N-term		0.0409853	2003.06	668.693	2003.02	668.679	3	6.52	0	0
				92	QQEEMMR	iTRAQ4plex@N-term		0.0148655	1094.51	548.263	1094.5	548.256	2	7613.3	3076.1	0.404043
				92	QQEEMMR	iTRAQ4plex@N-term		0.999001	1095.5	548.755	1094.5	548.256	2	424.35	203.56	0.479698
				88	TLAEIAK	iTRAQ4plex@N-term; iTRAQ4plex(K)@7		0.00134773	1032.64	517.329	1032.64	517.328	2	3390.59	1502.1
				85	QDLMR	iTRAQ4plex@N-term		0.0146118	805.438	403.726	805.424	403.719	2	69.27	48.64
				79	GTFPDAR	iTRAQ4plex@N-term		0.0239097	906.492	454.253	906.468	454.241	2	675.89	650.47
				78	GFGFIR	iTRAQ4plex@N-term		-0.0153237	839.462	420.738	839.478	420.746	2	696.82	370.11
				67	QDLMR	iTRAQ4plex@N-term		0.013208	805.437	403.726	805.424	403.719	2	42.92	24.95
				66	QQQDQVDR	iTRAQ4plex@N-term		0.0154823	1159.59	580.8	1159.57	580.792	2	20.94	17.37
				49	QQEEMMR	iTRAQ4plex@N-term; Oxidation(M)@5		0.000493082	1110.49	556.254	1110.49	556.253	2	2800.09	1393.85
				46	QQEEMMR	iTRAQ4plex@N-term		-0.0100258	1094.49	548.251	1094.5	548.256	2	52.13	20.18
				35	MGQMAMGGAMGIN	iTRAQ4plex@N-term; Oxidation(M)@4; Oxidation(M)@6	cleaved N-N@C-term	0.046055	1443.66	722.835	1443.61	722.812	2	6.15	5.11
				25	EQEIR	iTRAQ4plex@N-term		-0.00145696	817.44	409.727	817.442	409.728	2	145.32	61.18
				24	AVVIVDDR	iTRAQ4plex@N-term; Dehydrated(D)@7		0.0203091	1011.6	506.809	1011.58	506.799	2	149.82	86.97
				24	FAQPGSFEYEYAMR	iTRAQ4plex@N-term; Dimethyl(R)@14		-0.00616527	1866.87	623.296	1866.87	623.298	3	6.29	5.1
				23	QDLMR	iTRAQ4plex@N-term		0.00491279	805.429	403.722	805.424	403.719	2	23.06	18.39
				19	GTFPDAR	iTRAQ4plex@N-term		0.00865381	906.477	454.246	906.468	454.241	2	35.96	21.01
				14	QLELR	iTRAQ4plex@N-term		0.0142433	801.497	401.756	801.483	401.749	2	69.61	45.29
				14	QQQDQVDR	iTRAQ4plex@N-term		-0.0158895	1159.55	580.784	1159.57	580.792	2	32.37	28.72
				12	EEEMR	iTRAQ4plex@N-term	cleaved T-E@N-term	-0.0203889	836.362	419.188	836.382	419.198	2	37.81	28.45
41.81	IPI:IPI00216746.1	HNRPK	Splice Isoform 2 of Heterogeneous nuclear ribonucleoprotein K	99	AYEPQGGSGYDYSYAGGR	iTRAQ4plex@N-term	cleaved M-A@N-term	-0.835528	2040.06	681.027	2040.89	681.305	3	36.31	19.89	0.547783
				99	DLAGSIIGK	iTRAQ4plex@N-term; iTRAQ4plex(K)@9		0.00378769	1160.7	581.36	1160.7	581.358	2	916.97	583.6	0.636444
				99	DYDDMSPR	iTRAQ4plex@N-term		0.00993298	1141.49	571.754	1141.48	571.749	2	2862.13	1388.21	0.485027
				99	GGDLMAYDR	iTRAQ4plex@N-term		-0.0205911	1140.52	571.265	1140.54	571.275	2	5766.46	2553.59	0.442835
				99	GSYGDLGGPIITTQVTIPK	iTRAQ4plex@N-term; iTRAQ4plex(K)@19		0.027549	2204.26	735.76	2204.23	735.75	3	35.87	23.14	0.645107
				99	IDEPLEGSEDR	iTRAQ4plex@N-term		-0.0263046	1402.64	702.329	1402.67	702.342	2	2096.28	1008.09	0.480895
				99	IILDLISESPIK	iTRAQ4plex@N-term; iTRAQ4plex(K)@12		0.0407143	1628.04	543.688	1628	543.674	3	93.8	37.63	0.401173
				99	IITITGTQDQIQNAQYLLQNSVK	iTRAQ4plex@N-term; iTRAQ4plex(K)@23		-0.0184855	2876.57	959.863	2876.59	959.869	3	264.28	158.31	0.599024
				99	ILSISADIETIGEILK	iTRAQ4plex@N-term; iTRAQ4plex(K)@16		0.0196462	2002.2	668.407	2002.18	668.401	3	26.04	24.7	0.948541
				99	NTDEMVELR	iTRAQ4plex@N-term		0.0129871	1249.62	625.818	1249.61	625.812	2	1214.5	578.79	0.476566
				99	TDYNASVSVPDSSGPER	iTRAQ4plex@N-term		0.0131489	1923.91	642.309	1923.89	642.305	3	8.14	9.34	1.14742
				99	AYEPQGGSGYDYSYAGGR	iTRAQ4plex@N-term	cleaved M-A@N-term	-0.0122102	2040.88	681.301	2040.89	681.305	3	6.43	1.85	0.287714
				99	DYDDMSPR	iTRAQ4plex@N-term		-0.0116158	1141.47	571.743	1141.48	571.749	2	48.62	24.68	0.50761
				99	GGDLMAYDR	iTRAQ4plex@N-term		0.000976863	1140.54	571.275	1140.54	571.275	2	314.18	154.8	0.492711
				99	IDEPLEGSEDR	iTRAQ4plex@N-term		0.00213004	1402.67	702.343	1402.67	702.342	2	96.91	61.27	0.632236
				99	IILDLISESPIK	iTRAQ4plex@N-term; iTRAQ4plex(K)@12		-0.0591104	1627.94	543.654	1628	543.674	3	51.18	20.23	0.395272
				99	IITITGTQDQIQNAQYLLQNSVK	iTRAQ4plex@N-term; iTRAQ4plex(K)@23		-0.0715103	2876.51	959.845	2876.59	959.869	3	728.56	418.51	0.574435
				99	ILSISADIETIGEILK	iTRAQ4plex@N-term; iTRAQ4plex(K)@16		-0.0633198	2002.12	668.38	2002.18	668.401	3	6.48	25.65	3.95833
				99	NTDEMVELR	iTRAQ4plex@N-term; Oxidation(M)@5		-0.0355323	1265.57	633.792	1265.6	633.809	2	1623.67	760.19	0.468192
				99	NTDEMVELR	iTRAQ4plex@N-term		0.000979529	1249.61	625.812	1249.61	625.812	2	149.9	79.24	0.528619
				99	TDYNASVSVPDSSGPER	iTRAQ4plex@N-term		0.00111892	1923.89	642.305	1923.89	642.305	3	50.55	25.71	0.508605
				97	DYDDMSPR	iTRAQ4plex@N-term; Oxidation(M)@5		-0.0116072	1157.47	579.74	1157.48	579.746	2	703.08	355.76	0.506002
				94	GSYGDLGGPIITTQVTIPK	iTRAQ4plex@N-term; iTRAQ4plex(K)@19		0.0407024	2204.27	735.764	2204.23	735.75	3	65.76	53.13
				65	QYADVEGF	iTRAQ4plex@N-term		0.00574771	1071.51	536.76	1071.5	536.757	2	11.48	10.26
				29	DYDDMSPR	iTRAQ4plex@N-term		0.0253148	1141.51	571.761	1141.48	571.749	2	1873.43	959.17
				22	NTDEMVELR	iTRAQ4plex@N-term		-0.0219457	1249.59	625.801	1249.61	625.812	2	37.92	19.79
41.51	IPI:IPI00220740.1	NPM1	Splice Isoform 2 of Nucleophosmin	99	DELHIVEAEAMNYEGSPIK	iTRAQ4plex@N-term; iTRAQ4plex(K)@19		0.00971446	2432.22	609.063	2432.21	609.061	4	2.08	2.06	0.990385
				99	GPSSVEDIK	iTRAQ4plex@N-term; iTRAQ4plex(K)@9		-0.0148248	1218.66	610.335	1218.67	610.342	2	1981.5	1406.54	0.709836
				99	MSVQPTVSLGGFEITPPVVLR	iTRAQ4plex@N-term		-0.00755927	2370.3	791.108	2370.31	791.111	3	22.07	8.66	0.392388
				99	MTDQEAIQDLWQWR	iTRAQ4plex@N-term		-0.0422295	1962.9	655.306	1962.94	655.32	3	1556.6	1033.15	0.663722
				99	TVSLGAGAK	iTRAQ4plex@N-term; iTRAQ4plex(K)@9		-0.0170311	1090.64	546.328	1090.66	546.337	2	1916.46	1102.62	0.575342
				99	MSVQPTVSLGGFEITPPVVLR	iTRAQ4plex@N-term		0.991859	2371.3	791.441	2370.31	791.111	3	4.21	3.04	0.72209
				99	MTDQEAIQDLWQWR	iTRAQ4plex@N-term; Oxidation(M)@1		0.0386693	1978.97	660.664	1978.93	660.652	3	2.17	0	0
				99	MTDQEAIQDLWQWR	iTRAQ4plex@N-term		-0.0151368	1962.92	655.315	1962.94	655.32	3	49.9	45.17	0.90521
				99	MTDQEAIQDLWQWR	iTRAQ4plex@N-term; Oxidation(M)@1		0.0397158	1978.97	660.665	1978.93	660.652	3	5.29	2.99	0.565217
				99	MTDQEAIQDLWQWR	iTRAQ4plex@N-term; Oxidation(M)@1		0.0389834	1978.97	660.665	1978.93	660.652	3	2.79	10.68	3.82796
				99	MTDQEAIQDLWQWR	iTRAQ4plex@N-term		-0.00495942	1962.93	655.318	1962.94	655.32	3	251.66	184.84	0.734483
				95	MTDQEAIQDLWQWR	iTRAQ4plex@N-term; Oxidation(W)@11		-0.0446646	1978.89	660.637	1978.93	660.652	3	10.12	13.57	1.34091
				93	VDNDENEHQLSLR	iTRAQ4plex@N-term		-0.00906434	1711.82	571.612	1711.82	571.616	3	212.73	95.83	0.450477
				92	MQASIEK	iTRAQ4plex@N-term; iTRAQ4plex(K)@7		0.00687234	1093.61	547.813	1093.6	547.81	2	4423.14	2827.73	0.639304
				65	VTLATLK	iTRAQ4plex@N-term; iTRAQ4plex(K)@7		0.00475801	1032.68	517.349	1032.68	517.347	2	2698.36	1643.98
				60	MTDQEAIQDLWQWR	iTRAQ4plex@N-term; Ile->Gln@7		-0.0220432	1977.89	660.304	1977.91	660.311	3	59.86	40.43
				35	MQASIEK	Carbamyl@N-term; iTRAQ4plex(K)@7		0.0073609	992.516	497.265	992.508	497.261	2	7.38	1.8
				20	MTDQEAIQDLWQWR	iTRAQ4plex@N-term; Glu->His@5		0.0405397	1970.99	658.006	1970.95	657.992	3	110.22	78.01
40.74	IPI:IPI00646304.3	PPIB	peptidylprolyl isomerase B precursor	99	DFMIQGGDFTR	iTRAQ4plex@N-term		0.000652392	1429.68	715.847	1429.68	715.846	2	472.85	220.62	0.466575
				99	DTNGSQFFITTVK	iTRAQ4plex@N-term; iTRAQ4plex(K)@13		-0.024853	1744.9	582.64	1744.92	582.649	3	5.43	0	0
				99	IGDEDVGR	iTRAQ4plex@N-term		0.000824168	1003.51	502.76	1003.51	502.76	2	5310.93	3068.28	0.577729
				99	TVDNFVALATGEK	iTRAQ4plex@N-term; iTRAQ4plex(K)@13		0.0290247	1651.93	551.651	1651.9	551.641	3	4.11	5.21	1.26764
				99	VLEGMEVVR	iTRAQ4plex@N-term		0.0214887	1174.67	588.343	1174.65	588.332	2	285.76	148.61	0.520052
				99	DFMIQGGDFTR	iTRAQ4plex@N-term; Oxidation(M)@3		-0.00517465	1445.67	723.841	1445.67	723.844	2	513.95	529.69	1.03063
				99	DFMIQGGDFTR	iTRAQ4plex@N-term		0.0277202	1429.71	715.86	1429.68	715.846	2	224.18	122.33	0.545678
				99	DFMIQGGDFTR	iTRAQ4plex@N-term		-0.0142041	1429.66	715.839	1429.68	715.846	2	638.1	334.03	0.523476
				99	DFMIQGGDFTR	iTRAQ4plex@N-term		-0.0183052	1429.66	715.837	1429.68	715.846	2	292	140.49	0.48113
				99	TVDNFVALATGEK	iTRAQ4plex@N-term; iTRAQ4plex(K)@13		0.000969614	1651.9	551.642	1651.9	551.641	3	14.13	24.19	1.71196
				98	VYFDLR	iTRAQ4plex@N-term		-0.0129013	955.512	478.763	955.525	478.77	2	52.02	25.64	0.492887
				90	TVDNFVALATGEK	iTRAQ4plex@N-term; iTRAQ4plex(K)@13		-0.974765	1650.93	551.317	1651.9	551.641	3	23.02	19.43	0.844049
				85	VLEGMEVVR	iTRAQ4plex@N-term; Oxidation(M)@5		-0.015238	1190.63	596.322	1190.65	596.33	2	187.32	119.59
				76	VYFDLR	iTRAQ4plex@N-term		0.999055	956.524	479.269	955.525	478.77	2	134.23	96.4
				73	VYFDLR	iTRAQ4plex@N-term		-0.0206316	955.504	478.759	955.525	478.77	2	222.06	156.94
				49	IGDEDVGR	iTRAQ4plex@N-term		0.00544617	1003.51	502.763	1003.51	502.76	2	597.04	366.39
				43	SIYGER	iTRAQ4plex@N-term		0.0301025	867.487	434.751	867.457	434.736	2	3578	2124.45
39.75	IPI:IPI00006980.1	C14orf166	Protein C14orf166	99	AGVMALANLLQIQR	iTRAQ4plex@N-term		-0.00554956	1640.95	821.48	1640.95	821.483	2	404.3	283.68	0.701657
				99	EGLPVALDK	iTRAQ4plex@N-term; iTRAQ4plex(K)@9		0.0162718	1228.74	615.379	1228.73	615.371	2	51.32	41.86	0.815666
				99	HILGFDTGDAVLNEAAQILR	iTRAQ4plex@N-term		0.0398545	2296.27	766.431	2296.23	766.417	3	83.51	74.91	0.897018
				99	INEAIVAVQAIIADPK	iTRAQ4plex@N-term; iTRAQ4plex(K)@16		-0.0182771	1952.14	651.72	1952.16	651.726	3	49.34	37.63	0.762667
				99	QEAIDWLLGLAVR	iTRAQ4plex@N-term		0.0344839	1626.96	543.326	1626.92	543.314	3	14.12	19.9	1.40935
				99	AGVMALANLLQIQR	iTRAQ4plex@N-term		-0.045032	1640.91	547.976	1640.95	547.991	3	47.25	35.63	0.754074
				99	EGLPVALDK	iTRAQ4plex@N-term; iTRAQ4plex(K)@9		-0.00629681	1228.72	615.368	1228.73	615.371	2	613.55	489.88	0.798435
				93	HILGFDTGDAVLNEAAQILR	iTRAQ4plex@N-term		-0.0358997	2296.19	575.056	2296.23	575.065	4	4.92	11.66	2.36992
				38	DETEFR	iTRAQ4plex@N-term		0.0345804	939.477	470.745	939.442	470.728	2	83.33	60.92
				26	DETEFR	iTRAQ4plex@N-term		0.00715965	939.449	470.732	939.442	470.728	2	56.05	29.78
				16	ILVQER	iTRAQ4plex@N-term		0.00559804	900.557	451.286	900.551	451.283	2	4533.43	3307.47
39.12	IPI:IPI00553164.3	RPSA	40S ribosomal protein SA	99	ADHQPLTEASYVNLPTIALCNTDSPLR	iTRAQ4plex@N-term; Pyridylethyl(C)@20		0.0372849	3187.65	797.919	3187.61	797.91	4	34.86	16.69	0.478772
				99	AIVAIENPADVSVISSR	iTRAQ4plex@N-term		0.0474661	1884.09	629.038	1884.04	629.022	3	10.54	7.06	0.669829
				99	FAAATGATPIAGR	iTRAQ4plex@N-term		-0.014492	1346.73	674.371	1346.74	674.379	2	2111.19	1073.53	0.508495
				99	FTPGTFTNQIQAAFR	iTRAQ4plex@N-term		0.0380022	1841.99	615.005	1841.95	614.992	3	6.38	2.93	0.459248
				99	LLVVTDPR	iTRAQ4plex@N-term		-0.0442614	1055.6	528.808	1055.65	528.83	2	8394.25	5039.76	0.600382
				99	AIVAIENPADVSVISSR	iTRAQ4plex@N-term		-0.0495298	1883.99	629.005	1884.04	629.022	3	6.33	4.02	0.635071
				99	FAAATGATPIAGR	iTRAQ4plex@N-term		0.011301	1346.75	674.384	1346.74	674.379	2	220.9	140.82	0.637483
				99	FTPGTFTNQIQAAFR	iTRAQ4plex@N-term		0.0536914	1842.01	615.01	1841.95	614.992	3	9.4	8.2	0.87234
				98	FTPGTFTNQIQAAFR	iTRAQ4plex@N-term		0.992294	1842.95	615.323	1841.95	614.992	3	27.99	19.18	0.685245
				96	LLLAAR	iTRAQ4plex@N-term		0.0211559	799.561	400.788	799.54	400.777	2	54.19	21.16	0.390478
				85	EEDVLK	iTRAQ4plex@N-term; iTRAQ4plex(K)@6		-0.0113565	1019.56	510.789	1019.57	510.794	2	28.78	11.58
				28	LLVVTDPR	iTRAQ4plex@N-term		0.014421	1055.66	528.837	1055.65	528.83	2	230	133.97
38.49	IPI:IPI00646556.1; IPI:IPI00291328.3	NDUFV2	28 kDa protein; NADH-ubiquinone oxidoreductase 24 kDa subunit, mitochondrial precursor	99	AAAVLPVLDLAQR	iTRAQ4plex@N-term		-0.00906155	1479.88	740.947	1479.89	740.952	2	413.38	385.06	0.931492
				99	VAEVLQVPPMR	iTRAQ4plex@N-term		-0.00294358	1381.78	461.602	1381.79	461.603	3	7.28	7.22	0.991758
				99	VGETTPDK	iTRAQ4plex@N-term; iTRAQ4plex(K)@8		0.0236357	1133.64	567.828	1133.62	567.816	2	52.08	49.39	0.948349
				99	AAAVLPVLDLAQR	iTRAQ4plex@N-term		0.00444226	1479.89	494.305	1479.89	494.304	3	1.75	2.07	1.18286
				99	AAAVLPVLDLAQR	iTRAQ4plex@N-term		-0.0519596	1479.84	494.286	1479.89	494.304	3	2.04	0	0
				99	VGETTPDK	iTRAQ4plex@N-term; iTRAQ4plex(K)@8		0.0246123	1133.64	567.828	1133.62	567.816	2	45.37	29.17	0.642936
				97	GAGGALFVHR	Carbamyl@N-term	cleaved N-G@N-term	0.023673	1026.56	514.287	1026.54	514.275	2	7.38	1.8	0.243902
				94	DIEEIIDELK	iTRAQ4plex@N-term; iTRAQ4plex(K)@10		0.00131871	1503.83	502.284	1503.83	502.283	3	17.86	13.19	0.738522
				92	VGETTPDK	iTRAQ4plex@N-term; iTRAQ4plex(K)@8		0.0125271	1133.63	567.822	1133.62	567.816	2	15.98	31.68	1.98248
				89	DIEEIIDELK	iTRAQ4plex@N-term; iTRAQ4plex(K)@10		-0.0156423	1503.81	502.278	1503.83	502.283	3	34.03	40.54
				84	AAAVLPVLDLAQR	iTRAQ4plex@N-term		-0.000226022	1479.89	740.952	1479.89	740.952	2	96.7	77.63
				82	DTPENNPDTPFDFTPENYKR	iTRAQ4plex@N-term; iTRAQ4plex(K)@19	missed K-R@19	-0.0269402	2684.23	672.066	2684.26	672.072	4	129.82	89.02
				29	IEAIVK	iTRAQ4plex@N-term; iTRAQ4plex(K)@6		-0.0148098	959.611	480.813	959.626	480.82	2	733.19	646.88
37.18	IPI:IPI00465248.4	ENO1	Alpha-enolase	99	DATNVGDEGGFAPNILENK	iTRAQ4plex@N-term; iTRAQ4plex(K)@19		-0.0196797	2248.1	750.375	2248.12	750.381	3	61.54	53.26	0.865453
				99	FTASAGIQVVGDDLTVTNPK	iTRAQ4plex@N-term; iTRAQ4plex(K)@20		0.0441683	2320.3	774.439	2320.25	774.425	3	46.84	42.15	0.899872
				99	IEEELGSK	iTRAQ4plex@N-term; iTRAQ4plex(K)@8		-0.0249866	1191.63	596.824	1191.66	596.837	2	125.8	145.41	1.15588
				99	LAMQEFMILPVGAANFR	iTRAQ4plex@N-term		0.0156168	2051.1	684.706	2051.08	684.701	3	13.04	16.7	1.28067
				99	VVIGMDVAASEFFR	iTRAQ4plex@N-term		-0.0234201	1683.85	562.292	1683.88	562.3	3	7.19	6.14	0.853964
				99	YISPDQLADLYK	iTRAQ4plex@N-term; iTRAQ4plex(K)@12		-0.0361855	1712.89	571.97	1712.92	571.982	3	155.32	127.74	0.822431
				99	AAVPSGASTGIYEALELR	iTRAQ4plex@N-term		0.0174324	1948.06	650.359	1948.04	650.354	3	94.16	75.53	0.802145
				99	AAVPSGASTGIYEALELR	iTRAQ4plex@N-term		0.00753007	1948.05	650.356	1948.04	650.354	3	5.01	9.49	1.89421
				99	IEEELGSK	iTRAQ4plex@N-term; iTRAQ4plex(K)@8		0.0330844	1191.69	596.853	1191.66	596.837	2	814.7	912.5	1.12004
				99	LAMQEFMILPVGAANFR	iTRAQ4plex@N-term		0.0199763	2051.1	684.708	2051.08	684.701	3	61.58	47.84	0.776876
				99	YISPDQLADLYK	iTRAQ4plex@N-term; iTRAQ4plex(K)@12		0.0264248	1712.95	571.99	1712.92	571.982	3	22.41	33.53	1.49621
				95	TIAPALVSK	iTRAQ4plex@N-term; iTRAQ4plex(K)@9		0.00748333	1186.76	396.594	1186.75	396.592	3	22.59	29.19	1.29216
				74	YNQLLR	iTRAQ4plex@N-term		-0.0108557	949.536	475.775	949.547	475.781	2	691.37	595.81
				71	LNVTEQEK	iTRAQ4plex@N-term; iTRAQ4plex(K)@8		-0.00741621	1247.69	624.852	1247.7	624.856	2	896.43	701.23
				70	EGLELLK	iTRAQ4plex@N-term; iTRAQ4plex(K)@7		-0.0174212	1088.65	545.333	1088.67	545.342	2	965.64	842.27
				50	EIFDSR	iTRAQ4plex@N-term		-0.00228629	909.465	455.74	909.468	455.741	2	439.71	402.07
				49	YNQLLR	iTRAQ4plex@N-term		-0.0209873	949.526	475.77	949.547	475.781	2	3198.91	3041.29
				45	EIFDSR	iTRAQ4plex@N-term		0.0216105	909.49	455.752	909.468	455.741	2	1513.34	1274.03
				35	AGYTDK	iTRAQ4plex@N-term; iTRAQ4plex(K)@6		-0.0105346	941.496	471.755	941.506	471.76	2	370.11	379.43
				28	LMIEMDGTENK	iTRAQ4plex@N-term; iTRAQ4plex(K)@11		0.057049	1567.84	523.621	1567.78	523.602	3	3.17	2.01
				10	EGLELLK	iTRAQ4plex@N-term; iTRAQ4plex(K)@7		0.0106076	1088.68	545.347	1088.67	545.342	2	10.26	13.56
37.11	IPI:IPI00328840.7	THOC4	THO complex subunit 4	99	MDMSLDDIIK	iTRAQ4plex@N-term; iTRAQ4plex(K)@10		0.0336483	1467.79	490.27	1467.76	490.259	3	5.34	1.9	0.355805
				99	PMNIQLVTSQIDAQR	iTRAQ4plex@N-term	cleaved R-P@N-term	0.0103099	1857	620.007	1856.99	620.004	3	3.26	0	0
				99	QQLSAEELDAQLDAYNAR	iTRAQ4plex@N-term		-0.010369	2178.06	727.026	2178.07	727.03	3	2.17	0	0
				99	QYNGVPLDGR	iTRAQ4plex@N-term	cleaved R-P@C-term	0.03266	1261.69	631.851	1261.65	631.834	2	153.13	85.66	0.559394
				99	QYNGVPLDGRPMNIQLVTSQIDAQR	iTRAQ4plex@N-term		0.00216442	2956.53	740.141	2956.53	740.14	4	101.62	68.73	0.676343
				99	SLGTADVHFER	iTRAQ4plex@N-term		-0.00871353	1374.69	459.238	1374.7	459.241	3	20.18	9.84	0.487611
				99	QYNGVPLDGRPMNIQLVTSQIDAQR	iTRAQ4plex@N-term		-0.0611845	2956.47	740.125	2956.53	740.14	4	22.02	17.32	0.786558
				99	SLGTADVHFER	iTRAQ4plex@N-term		-0.0252712	1374.68	459.233	1374.7	459.241	3	114.33	83.28	0.728418
				64	ADKMDMSLDDIIK	Protein Terminal Acetyl@N-term; iTRAQ4plex(K)@3; iTRAQ4plex(K)@13	missed K-M@3	0.0522557	1823.98	609	1823.93	608.982	3	11.86	1.59
				38	QYNGVPLDGRPMNIQLVTSQIDAQR	iTRAQ4plex@N-term; Asn->Glu@13		-0.0142093	2971.52	743.886	2971.53	743.89	4	90.7	52.92
36.71	IPI:IPI00440493.2	ATP5A1	ATP synthase alpha chain, mitochondrial precursor	99	ISEQSDAK	iTRAQ4plex@N-term; iTRAQ4plex(K)@8		0.01276	1164.64	583.325	1164.62	583.319	2	492.81	338.98	0.687851
				99	LELAQYR	iTRAQ4plex@N-term		0.0219796	1035.61	518.81	1035.58	518.799	2	227.22	143.75	0.632647
				99	NVQAEEMVEFSSGLK	iTRAQ4plex@N-term; iTRAQ4plex(K)@15		-0.00974886	1954.98	652.668	1954.99	652.671	3	48.73	23.59	0.484096
				99	TGTAEMSSILEER	iTRAQ4plex@N-term		-0.0109512	1566.76	784.386	1566.77	784.391	2	220.21	169.03	0.767585
				99	VVDALGNAIDGK	iTRAQ4plex@N-term; iTRAQ4plex(K)@12		-0.0113815	1458.82	487.28	1458.83	487.283	3	6.52	0	0
				99	TGTAEMSSILEER	iTRAQ4plex@N-term		0.0184294	1566.79	784.401	1566.77	784.391	2	213.6	134.72	0.630712
				97	FNDGSDEK	iTRAQ4plex@N-term; iTRAQ4plex(K)@8		-0.00929441	1198.56	600.288	1198.57	600.293	2	51.56	36.44	0.706749
				97	TGTAEMSSILEER	iTRAQ4plex@N-term; Oxidation(M)@6		0.0288736	1582.79	792.403	1582.76	792.389	2	278.63	210.66	0.756056
				96	EPMQTGIK	iTRAQ4plex@N-term; iTRAQ4plex(K)@8		1.00202	1191.66	596.837	1190.66	596.336	2	1094.9	925.95	0.845694
				88	AVDSLVPIGR	iTRAQ4plex@N-term		0.019925	1169.71	585.862	1169.69	585.852	2	343.84	192.34
				79	ELIIGDR	iTRAQ4plex@N-term		0.00784529	958.565	480.29	958.557	480.286	2	789.64	586.63
				74	QMSLLLR	iTRAQ4plex@N-term		0.0136901	1003.61	502.813	1003.6	502.806	2	39.56	38.1
				73	LELAQYR	iTRAQ4plex@N-term		-0.0207886	1035.56	518.789	1035.58	518.799	2	1007.81	513.2
				70	QAVAYR	iTRAQ4plex@N-term		0.0556558	850.534	426.274	850.478	426.246	2	196.65	135.6
				67	EGDIVK	iTRAQ4plex@N-term; iTRAQ4plex(K)@6		-0.000101813	947.553	474.784	947.553	474.784	2	262.84	109.53
				38	VLSIGDGIAR	iTRAQ4plex@N-term		0.0299151	1143.7	572.859	1143.67	572.844	2	24.57	8.54
				35	EGDIVK	iTRAQ4plex@N-term; iTRAQ4plex(K)@6		-0.00730412	947.546	474.78	947.553	474.784	2	140.63	54.92
				29	VGSAAQTR	iTRAQ4plex@N-term		-0.0264885	932.49	467.252	932.516	467.265	2	52.07	24.56
				15	QMSLLLRRPPGR	Gln->pyro-Glu@N-term; Oxidation(P)@10	missed R-R@7	-0.140477	1421.65	474.891	1421.79	474.938	3	0	3.15
36.64	IPI:IPI00299000.4	PA2G4	Proliferation-associated protein 2G4	99	AFFSEVER	iTRAQ4plex@N-term		0.00790883	1127.58	564.798	1127.57	564.794	2	7274.06	3766.94	0.517859
				99	ALLQSSASR	iTRAQ4plex@N-term		-0.00887585	1075.6	538.808	1075.61	538.813	2	6904.69	3755.14	0.543854
				99	FDAMPFTLR	iTRAQ4plex@N-term		0.0130573	1240.65	621.334	1240.64	621.327	2	182.72	108.11	0.59167
				99	GDAMIMEETGK	iTRAQ4plex@N-term; iTRAQ4plex(K)@11		0.990732	1469.71	490.909	1468.71	490.579	3	7.61	0	0
				99	MGGDIANR	iTRAQ4plex@N-term		0.0270386	976.515	489.265	976.488	489.251	2	75.75	53.65	0.708251
				99	SLVEASSSGVSVLSLCEK	iTRAQ4plex@N-term; Pyridylethyl(C)@16; iTRAQ4plex(K)@18		0.0140642	2187.18	730.069	2187.17	730.064	3	84.64	48.89	0.577623
				99	TIIQNPTDQQK	iTRAQ4plex@N-term; iTRAQ4plex(K)@11		0.0404424	1572.91	525.311	1572.87	525.298	3	99.6	69.87	0.701506
				99	ALLQSSASR	iTRAQ4plex@N-term		-0.00800675	1075.6	538.809	1075.61	538.813	2	555.39	300.16	0.540449
				98	FDAMPFTLR	iTRAQ4plex@N-term		-0.00703251	1240.63	621.323	1240.64	621.327	2	1327.8	845.17	0.636519
				94	ITSGPFEPDLYK	iTRAQ4plex@N-term; iTRAQ4plex(K)@12		0.032898	1653.92	552.313	1653.89	552.303	3	48.5	25.76	0.531134
				85	AFEDEK	iTRAQ4plex@N-term; iTRAQ4plex(K)@6		-0.00236745	1025.53	513.77	1025.53	513.771	2	210.28	143.46
				67	EGDLVK	iTRAQ4plex@N-term; iTRAQ4plex(K)@6		-0.000101813	947.553	474.784	947.553	474.784	2	262.84	109.53
				41	LRLVK	iTRAQ4plex@N-term; iTRAQ4plex(K)@5	cleaved A-L@N-term; cleaved K-P@C-term; missed R-L@2	-0.0674664	915.58	458.797	915.647	458.831	2	66.3	46.54
				35	EGDLVK	iTRAQ4plex@N-term; iTRAQ4plex(K)@6		-0.00730412	947.546	474.78	947.553	474.784	2	140.63	54.92
				23	SEMEVQDAELK	iTRAQ4plex@N-term; Oxidation(M)@3; iTRAQ4plex(K)@11		-0.0296846	1581.75	528.257	1581.78	528.267	3	159.47	112.47
				22	EGEFVAQFK	iTRAQ4plex@N-term; iTRAQ4plex(K)@9		-0.000480624	1341.72	448.246	1341.72	448.246	3	33.12	11.37
				17	FTVLLMPNGPMR	iTRAQ4plex@N-term		-0.009366	1518.81	507.277	1518.82	507.28	3	0	0
35.66	IPI:IPI00009904.1	PDIA4	Protein disulfide-isomerase A4 precursor	99	DLGLSESGEDVNAAILDESGKK	iTRAQ4plex@N-term; iTRAQ4plex(K)@21; iTRAQ4plex(K)@22	missed K-K@21	-0.00493463	2678.39	670.606	2678.4	670.607	4	30.91	37.44	1.21126
				99	EVSQPDWTPPPEVTLVLTK	iTRAQ4plex@N-term; iTRAQ4plex(K)@19		0.0277267	2423.35	808.79	2423.32	808.78	3	37.33	14.44	0.38682
				99	FAMEPEEFDSDTLR	iTRAQ4plex@N-term		0.0218418	1829.85	610.957	1829.83	610.949	3	14.84	7.95	0.535714
				99	GESDPAYQQYQDAANNLR	iTRAQ4plex@N-term		-0.984317	2182.02	728.346	2183	728.674	3	7.33	6.13	0.836289
				99	GQAVDYEGSR	iTRAQ4plex@N-term		0.0380605	1224.62	613.319	1224.59	613.3	2	230.16	152.39	0.662105
				99	IDATSASVLASR	iTRAQ4plex@N-term		0.00111924	1333.73	667.874	1333.73	667.873	2	534.71	327.09	0.611715
				99	QLEPVYNSLAK	iTRAQ4plex@N-term; iTRAQ4plex(K)@11		0.000177888	1548.88	517.299	1548.88	517.299	3	4.25	1.96	0.461176
				99	YGIVDYMIEQSGPPSK	iTRAQ4plex@N-term; iTRAQ4plex(K)@16		-0.0607439	2070.99	691.338	2071.05	691.359	3	2.17	0	0
				99	GESDPAYQQYQDAANNLR	iTRAQ4plex@N-term		0.0274113	2183.03	728.683	2183	728.674	3	2.17	0	0
				99	GQAVDYEGSR	iTRAQ4plex@N-term		0.0292726	1224.62	613.315	1224.59	613.3	2	54.71	34.18	0.624749
				99	IDATSASVLASR	iTRAQ4plex@N-term		-0.0164074	1333.72	667.865	1333.73	667.873	2	173.44	120.49	0.694707
				99	MDATANDVPSDR	iTRAQ4plex@N-term; Oxidation(M)@1		0.0203427	1450.67	726.341	1450.65	726.331	2	216.35	119.38	0.551791
				99	MDATANDVPSDR	iTRAQ4plex@N-term		-0.0241875	1434.63	718.322	1434.65	718.334	2	43.52	21.68	0.498162
				94	VDATAETDLAK	iTRAQ4plex@N-term; iTRAQ4plex(K)@11		0.0173633	1420.78	474.601	1420.77	474.596	3	25.01	20.42	0.816473
				88	EFVTAFK	iTRAQ4plex@N-term; iTRAQ4plex(K)@7		0.0204074	1128.66	565.339	1128.64	565.328	2	1310.71	713.93	0.54469
				61	QFAPEYEK	iTRAQ4plex@N-term; iTRAQ4plex(K)@8		-0.0263462	1298.65	650.332	1298.68	650.345	2	1467.41	953.26
				56	TQEEIVAK	iTRAQ4plex@N-term; iTRAQ4plex(K)@8		-0.0251012	1204.67	603.34	1204.69	603.353	2	15.64	14.38
				48	DFPEYTFAIADEEDYAGEVK	iTRAQ4plex@N-term; iTRAQ4plex(K)@20		0.0240895	2596.23	866.419	2596.21	866.411	3	6.9	15.89
				12	VLEVAK	iTRAQ4plex@N-term; iTRAQ4plex(K)@6		0.00450259	945.615	473.815	945.61	473.812	2	2207.58	1424.24
35.35	IPI:IPI00007188.4	SLC25A5	ADP/ATP translocase 2	99	GTDIMYTGTLDCWR	iTRAQ4plex@N-term; Pyridylethyl(C)@12		-0.00724813	1879.86	627.629	1879.87	627.631	3	6.24	6.19	0.991987
				99	DFLAGGVAAAISK	iTRAQ4plex@N-term; iTRAQ4plex(K)@13		0.00124753	1506.87	503.296	1506.86	503.296	3	5.43	0
				99	DFLAGGVAAAISK	iTRAQ4plex@N-term; iTRAQ4plex(K)@13		0.0191787	1506.88	503.302	1506.86	503.296	3	12.71	6.95	0.546814
				99	EQGVLSFWR	iTRAQ4plex@N-term		-0.0173568	1264.65	633.333	1264.67	633.342	2	26.75	33.32	1.24561
				99	EQGVLSFWR	iTRAQ4plex@N-term		-0.0182924	1264.65	633.332	1264.67	633.342	2	327.6	210.5	0.642552
				99	GAWSNVLR	iTRAQ4plex@N-term		0.0155096	1045.59	523.805	1045.58	523.797	2	62.67	27.24	0.434658
				99	GNLANVIR	iTRAQ4plex@N-term		0.0067756	999.602	500.808	999.595	500.805	2	236.61	152.08	0.642745
				99	GTDIMYTGTLDCWR	iTRAQ4plex@N-term; Pyridylethyl(C)@12		-0.0300235	1879.84	627.621	1879.87	627.631	3	277.61	163.06	0.587371
				99	TAVAPIER	iTRAQ4plex@N-term		0.00110919	999.585	500.8	999.583	500.799	2	20985.7	13043.9	0.621561
				99	YFPTQALNFAFK	iTRAQ4plex@N-term; iTRAQ4plex(K)@12		-0.037595	1733.9	578.974	1733.94	578.987	3	1007.14	668.68	0.663939
				98	MMMQSGR	iTRAQ4plex@N-term		0.0191447	983.466	492.74	983.447	492.731	2	158.33	143.91	0.908924
				95	GTDIMYTGTLDCWR	iTRAQ4plex@N-term; Pyridylethyl(C)@12		-0.0324039	1879.84	627.62	1879.87	627.631	3	1004.19	687.45	0.684582
				42	TDAAVSFAK	Protein Terminal Acetyl@N-term; iTRAQ4plex(K)@9		-0.0289332	1094.54	548.279	1094.57	548.294	2	76.7	59
35.35	IPI:IPI00291467.6	SLC25A6	ADP/ATP translocase 3	99	DFLAGGIAAAISK	iTRAQ4plex@N-term; iTRAQ4plex(K)@13		-0.00247929	1520.88	507.967	1520.88	507.967	3	0	0
				99	GADIMYTGTVDCWR	iTRAQ4plex@N-term; Pyridylethyl(C)@12		-0.000799974	1835.85	612.956	1835.85	612.956	3	66.68	47.59	0.713707
				99	GAWSNVLR	iTRAQ4plex@N-term		0.0155096	1045.59	523.805	1045.58	523.797	2	62.67	27.24	0.434658
				99	GNLANVIR	iTRAQ4plex@N-term		0.0067756	999.602	500.808	999.595	500.805	2	236.61	152.08	0.642745
				99	TAVAPIER	iTRAQ4plex@N-term		0.00110919	999.585	500.8	999.583	500.799	2	20985.7	13043.9	0.621561
				99	YFPTQALNFAFK	iTRAQ4plex@N-term; iTRAQ4plex(K)@12		-0.037595	1733.9	578.974	1733.94	578.987	3	1007.14	668.68	0.663939
				99	DFLAGGIAAAISK	iTRAQ4plex@N-term; iTRAQ4plex(K)@13		0.0297131	1520.91	507.977	1520.88	507.967	3	19.69	12.02	0.610462
				99	EQGVLSFWR	iTRAQ4plex@N-term		-0.0173568	1264.65	633.333	1264.67	633.342	2	26.75	33.32	1.24561
				99	EQGVLSFWR	iTRAQ4plex@N-term		-0.0182924	1264.65	633.332	1264.67	633.342	2	327.6	210.5	0.642552
				98	MMMQSGR	iTRAQ4plex@N-term		0.0191447	983.466	492.74	983.447	492.731	2	158.33	143.91	0.908924
				80	TEQAISFAK	Protein Terminal Acetyl@N-term; iTRAQ4plex(K)@9		0.0276779	1179.65	590.834	1179.63	590.82	2	12.63	5.87
34.67	IPI:IPI00000874.1	PRDX1	Peroxiredoxin-1	99	ADEGISFR	iTRAQ4plex@N-term		0.0248883	1037.55	519.783	1037.53	519.77	2	146.55	98.87	0.67465
				99	GLFIIDDK	iTRAQ4plex@N-term; iTRAQ4plex(K)@8		0.00762916	1207.71	604.864	1207.71	604.86	2	716.53	533.9	0.745119
				99	LVQAFQFTDK	iTRAQ4plex@N-term; iTRAQ4plex(K)@10		0.0258042	1483.85	742.934	1483.83	742.921	2	379.31	321.75	0.848251
				99	QITVNDLPVGR	iTRAQ4plex@N-term		0.00498754	1354.77	678.394	1354.77	678.392	2	83.75	66.32	0.791881
				99	SVDETLR	iTRAQ4plex@N-term		0.0229742	962.538	482.276	962.515	482.265	2	31.99	12.51	0.39106
				98	SVDETLR	iTRAQ4plex@N-term		-0.00753393	962.508	482.261	962.515	482.265	2	352.21	232.87	0.661168
				94	TIAQDYGVLK	iTRAQ4plex@N-term; iTRAQ4plex(K)@10		0.026926	1394.83	465.95	1394.8	465.941	3	14.7	11.18	0.760544
				94	SVDETLR	iTRAQ4plex@N-term		0.0190042	962.534	482.274	962.515	482.265	2	2310.95	1616.97	0.699699
				90	SVDETLR	iTRAQ4plex@N-term		0.00928364	962.525	482.27	962.515	482.265	2	674.24	460.13	0.682442
				34	ADEGISFR	iTRAQ4plex@N-term		0.0058071	1037.53	519.773	1037.53	519.77	2	1751.67	1298.02
34.33	IPI:IPI00433214.1	CKAP4	CKAP4 protein (Fragment)	99	ASVSQVEADLK	iTRAQ4plex@N-term; iTRAQ4plex(K)@11		0.0200113	1433.82	478.946	1433.8	478.94	3	5.34	1.9	0.355805
				99	DFTSLENTVEER	iTRAQ4plex@N-term		0.032375	1582.79	792.403	1582.76	792.387	2	36.31	35.01	0.964197
				99	GLLDDLR	iTRAQ4plex@N-term		0.0171803	944.558	473.286	944.541	473.278	2	37.25	38.21	1.02577
				99	LEGLGSSEADQDGLASTVR	iTRAQ4plex@N-term		0.00961665	2048.02	683.682	2048.01	683.679	3	9.78	0	0
				99	LQHVEDGVLSMQVASAR	iTRAQ4plex@N-term		0.0165578	1983.05	662.024	1983.03	662.018	3	0	2.17
				99	TAVDSLVAYSVK	iTRAQ4plex@N-term; iTRAQ4plex(K)@12		0.0226486	1539.9	514.307	1539.88	514.299	3	32.98	14.62	0.443299
				96	SVGELPSTVESLQK	iTRAQ4plex@N-term; iTRAQ4plex(K)@14		0.00611971	1760.98	588.001	1760.98	587.999	3	88.21	61.8	0.700601
				93	ISEVLQK	iTRAQ4plex@N-term; iTRAQ4plex(K)@7		-0.0214016	1103.66	552.836	1103.68	552.847	2	340.12	353.98	1.04075
				77	LQNEILK	iTRAQ4plex@N-term; iTRAQ4plex(K)@7		-0.00128005	1144.7	573.36	1144.71	573.36	2	442.12	484.3
				68	QGESEVSR	iTRAQ4plex@N-term		0.0310533	1034.54	518.279	1034.51	518.263	2	35.36	31.87
				60	LALQALTEK	iTRAQ4plex@N-term; iTRAQ4plex(K)@9		-0.0145013	1273.77	425.597	1273.78	425.602	3	30.82	39.68
				60	SQGLDSR	iTRAQ4plex@N-term		0.0361246	905.505	453.76	905.469	453.742	2	47.93	37.69
				35	SVGELPSTVESLQK	iTRAQ4plex@N-term; iTRAQ4plex(K)@14		-0.0271945	1760.95	587.99	1760.98	587.999	3	60.64	65.31
				34	LPEEIR	iTRAQ4plex@N-term		0.0121508	899.532	450.773	899.52	450.767	2	204.02	181.63
				33	EELGQGLQGVEQK	iTRAQ4plex@N-term; iTRAQ4plex(K)@13		0.0285005	1701.94	568.322	1701.91	568.312	3	0	6.5
				28	ELVSLK	iTRAQ4plex@N-term; iTRAQ4plex(K)@6		-0.016212	975.605	488.81	975.621	488.818	2	227.74	217.47
				21	EINDMK	iTRAQ4plex@N-term; iTRAQ4plex(K)@6		0.0274682	1036.57	519.294	1036.55	519.281	2	522.49	485.68
34.19	IPI:IPI00017334.1	PHB	Prohibitin	99	AAELIANSLATAGDGLIELR	iTRAQ4plex@N-term		0.0343764	2141.22	714.746	2141.18	714.734	3	1.89	6.4	3.38624
				99	AAIISAEGDSK	iTRAQ4plex@N-term; iTRAQ4plex(K)@11		0.02129	1348.77	450.596	1348.74	450.589	3	5.43	0	0
				99	FDAGELITQR	iTRAQ4plex@N-term		-0.0228023	1292.66	647.338	1292.68	647.35	2	708.96	497.37	0.701549
				99	IFTSIGEDYDER	iTRAQ4plex@N-term		0.0212721	1587.78	794.895	1587.75	794.884	2	132.48	93.08	0.702597
				99	VLPSITTEILK	iTRAQ4plex@N-term; iTRAQ4plex(K)@11		-0.00435996	1500.93	501.318	1500.94	501.32	3	4.21	3.04	0.72209
				99	QVAQQEAER	iTRAQ4plex@N-term		0.01183	1201.63	601.822	1201.62	601.816	2	259.33	237.61	0.916246
				99	AAELIANSLATAGDGLIELR	iTRAQ4plex@N-term		0.0404791	2141.22	714.748	2141.18	714.734	3	6.91	5.06	0.732272
				99	FDAGELITQR	iTRAQ4plex@N-term		0.0353001	1292.72	647.367	1292.68	647.35	2	228.57	164.12	0.718029
				98	IFTSIGEDYDER	iTRAQ4plex@N-term		0.0589905	1587.81	794.914	1587.75	794.884	2	217.47	170.35	0.783326
				95	QVAQQEAER	iTRAQ4plex@N-term		0.0345038	1201.65	601.833	1201.62	601.816	2	71.68	47.44	0.66183
				70	QVAQQEAER	iTRAQ4plex@N-term		0.0646569	1201.68	601.848	1201.62	601.816	2	34.83	22.11
				61	QVSDDLTER	iTRAQ4plex@N-term		0.00635349	1205.61	603.811	1205.6	603.808	2	13.42	15.57
				57	AVIFDR	iTRAQ4plex@N-term		0.00719527	863.506	432.76	863.499	432.757	2	41.16	26.17
				22	VLPSITTEILK	iTRAQ4plex@N-term; iTRAQ4plex(K)@11		-0.00527546	1500.93	501.318	1500.94	501.32	3	4.16	4.12
34.03	IPI:IPI00374151.1; IPI:IPI00024919.3	PRDX3	peroxiredoxin 3 isoform b; Thioredoxin-dependent peroxide reductase, mitochondrial precursor	99	DLSLDDFK	iTRAQ4plex@N-term; iTRAQ4plex(K)@8		4.20205e-05	1239.66	620.837	1239.66	620.837	2	118.43	94.85	0.800895
				99	DYGVLLEGSGLALR	iTRAQ4plex@N-term		-0.00781191	1605.88	803.946	1605.88	803.95	2	519.97	442.72	0.851434
				99	GLFIIDPNGVIK	iTRAQ4plex@N-term; iTRAQ4plex(K)@12		-0.0233506	1572.93	525.316	1572.95	525.323	3	41.74	29.37	0.703642
				99	HLSVNDLPVGR	iTRAQ4plex@N-term		0.0104087	1349.76	450.929	1349.75	450.925	3	28.12	26.76	0.951636
				99	DYGVLLEGSGLALR	iTRAQ4plex@N-term		-0.0303412	1605.85	536.292	1605.88	536.302	3	72.07	84.12	1.1672
				99	SVEETLR	iTRAQ4plex@N-term		0.00936467	976.54	489.277	976.531	489.273	2	64.09	44.56	0.695272
				98	GTAVVNGEFK	iTRAQ4plex@N-term; iTRAQ4plex(K)@10		0.0368008	1308.77	437.262	1308.73	437.25	3	4.35	0	0
				93	SVEETLR	iTRAQ4plex@N-term		0.00455421	976.536	489.275	976.531	489.273	2	528.91	476.79	0.901458
				92	GTAVVNGEFK	iTRAQ4plex@N-term; iTRAQ4plex(K)@10		-0.00642223	1308.72	437.248	1308.73	437.25	3	87.35	83.38	0.954551
				91	SVEETLR	iTRAQ4plex@N-term		-0.00894109	976.522	489.268	976.531	489.273	2	1821.24	1619.21	0.88907
				41	LRLVK	iTRAQ4plex@N-term; iTRAQ4plex(K)@5	cleaved T-L@N-term; missed R-L@2	-0.0674664	915.58	458.797	915.647	458.831	2	66.3	46.54
				19	HLSVNDLPVGR	Carbamyl@N-term		-0.0644926	1248.59	625.304	1248.66	625.336	2	1.95	2.07
				18	DYGVLLEGSGLALR	iTRAQ4plex@N-term		-0.0143548	1605.87	803.942	1605.88	803.95	2	40.17	48.98
				13	MNIALLSDLTK	iTRAQ4plex@N-term; iTRAQ4plex(K)@11	cleaved H-M@N-term	0.0177796	1505.89	502.971	1505.87	502.965	3	4.25	1.96
33.96	IPI:IPI00217465.4	HIST1H1C	Histone H1.2	99	ALAAAGYDVEK	iTRAQ4plex@N-term; iTRAQ4plex(K)@11		0.0165297	1394.78	465.934	1394.76	465.929	3	10.54	7.08	0.671727
				99	ASGPPVSELITK	iTRAQ4plex@N-term; iTRAQ4plex(K)@12		-0.0166508	1485.85	496.29	1485.86	496.295	3	125.86	67.43	0.535754
				99	GTLVQTK	iTRAQ4plex@N-term; iTRAQ4plex(K)@7		0.00917236	1033.65	517.831	1033.64	517.826	2	414.21	241.97	0.584172
				99	SETAPAAPAAAPPAEK	Protein Terminal Acetyl@N-term; iTRAQ4plex(K)@16		-0.0225279	1663.83	832.923	1663.85	832.934	2	20.09	8.76	0.436038
				99	SGVSLAALK	iTRAQ4plex@N-term; iTRAQ4plex(K)@9		0.00505045	1132.71	567.363	1132.71	567.36	2	1869.74	852.26	0.455817
				99	GTLVQTK	iTRAQ4plex@N-term; iTRAQ4plex(K)@7		0.0179616	1033.66	517.835	1033.64	517.826	2	67.72	38.9	0.574424
				99	SETAPAAPAAAPPAEK	Protein Terminal Acetyl@N-term; iTRAQ4plex(K)@16		-0.0538777	1663.8	832.907	1663.85	832.934	2	21.19	5.45	0.257197
				89	SETAPAAPAAAPPAEK	Protein Terminal Acetyl@N-term; iTRAQ4plex(K)@16		-0.020835	1663.83	832.924	1663.85	832.934	2	5.43	0
33.53	IPI:IPI00219018.6	GAPDH	Glyceraldehyde-3-phosphate dehydrogenase	99	GALQNIIPASTGAAK	iTRAQ4plex@N-term; iTRAQ4plex(K)@15		0.00640921	1698.99	567.338	1698.99	567.336	3	128.84	102.03	0.791912
				99	LISWYDNEFGYSNR	iTRAQ4plex@N-term		-0.0476122	1906.85	636.624	1906.9	636.64	3	34.02	15.65	0.460024
				99	LVINGNPITIFQER	iTRAQ4plex@N-term		-0.0143442	1756.98	586.668	1757	586.673	3	6.02	11.61	1.92857
				99	VGVNGFGR	iTRAQ4plex@N-term		0.00172686	948.528	475.271	948.526	475.27	2	2534.74	1875.19	0.739796
				99	VIHDNFGIVEGLMTTVH	iTRAQ4plex@N-term	cleaved H-A@C-term	-0.00702759	2025.04	676.021	2025.05	676.023	3	5.96	12.69	2.12919
				99	VPTANVSVVDLTCR	iTRAQ4plex@N-term; Pyridylethyl(C)@13		-0.037288	1721.89	574.97	1721.93	574.982	3	149.21	121.67	0.815428
				99	LVINGNPITIFQER	iTRAQ4plex@N-term		0.00183199	1757	586.673	1757	586.673	3	4.02	7.38	1.83582
				96	LISWYDNEFGYSNR	iTRAQ4plex@N-term		0.0015829	1906.9	636.64	1906.9	636.64	3	42.08	19.58	0.465304
				87	IISNASCTTN	iTRAQ4plex@N-term; Pyridylethyl(C)@7	cleaved N-C@C-term	-0.00639161	1271.62	636.819	1271.63	636.822	2	17.49	21.87	0.502161
				85	VVDLMAH	iTRAQ4plex@N-term	cleaved H-M@C-term	-0.00700135	927.49	464.752	927.497	464.756	2	133.08	99.62
				79	VVDLMAH	iTRAQ4plex@N-term	cleaved H-M@C-term	-0.00995411	927.487	464.751	927.497	464.756	2	670.21	500.31
32.75	IPI:IPI00027230.3	HSP90B1	Endoplasmin precursor	99	EAESSPFVER	iTRAQ4plex@N-term		0.0187967	1293.65	647.833	1293.63	647.823	2	2254.67	1246.96	0.553057
				99	EEEAIQLDGLNASQIR	iTRAQ4plex@N-term		-0.0167185	1928.98	643.999	1928.99	644.005	3	5.3	0
				99	EFEPLLNWMK	iTRAQ4plex@N-term; iTRAQ4plex(K)@10		-0.0231141	1593.82	532.282	1593.85	532.29	3	94.52	71.13	0.752539
				99	ELISNASDALDK	iTRAQ4plex@N-term; iTRAQ4plex(K)@12		-0.00859965	1562.83	782.423	1562.84	782.427	2	186.78	68.93	0.369044
				99	ELISNASDALDKIR	iTRAQ4plex@N-term; iTRAQ4plex(K)@12	missed K-I@12	0.0107404	1832.04	611.686	1832.02	611.682	3	61.17	135.58	2.21645
				99	FQSSHHPTDITSLDQYVER	iTRAQ4plex@N-term		0.0060702	2403.16	601.798	2403.16	601.797	4	25.5	31.21	1.22392
				99	GLFDEYGSK	iTRAQ4plex@N-term; iTRAQ4plex(K)@9		-0.018366	1302.65	652.333	1302.67	652.342	2	457.48	282.18	0.616814
				99	GVVDSDDLPLNVSR	iTRAQ4plex@N-term		-0.0237042	1628.83	815.42	1628.85	815.432	2	196.06	90.13	0.459706
				99	LGVIEDHSNR	iTRAQ4plex@N-term		0.00757589	1282.68	428.568	1282.68	428.566	3	147.8	80.51	0.544723
				99	LIINSLYK	iTRAQ4plex@N-term; iTRAQ4plex(K)@8		0.0295928	1250.81	626.414	1250.78	626.399	2	1549.52	890.5	0.574694
				99	NLLHVTDTGVGMTR	iTRAQ4plex@N-term		-0.0317145	1656.84	553.288	1656.87	553.299	3	16.82	12.16	0.722949
				99	SILFVPTSAPR	iTRAQ4plex@N-term		-0.0284456	1330.74	666.38	1330.77	666.394	2	202.13	95.19	0.470935
				99	TDDEVVQR	iTRAQ4plex@N-term		0.00752572	1104.56	553.288	1104.55	553.284	2	91.75	53.95	0.588011
				99	TDDEVVQREEEAIQLDGLNASQIR	iTRAQ4plex@N-term	missed R-E@8	0.00378962	2871.44	958.153	2871.43	958.152	3	14.56	14.44	0.991758
				99	GVVDSDDLPLNVSR	iTRAQ4plex@N-term		-0.0308004	1628.82	815.416	1628.85	815.432	2	117	52.81	0.451368
				99	GVVDSDDLPLNVSR	iTRAQ4plex@N-term		0.00111035	1628.85	815.432	1628.85	815.432	2	33.98	16.74	0.492643
				99	NLLHVTDTGVGMTR	iTRAQ4plex@N-term		0.026511	1656.9	553.307	1656.87	553.299	3	2.17	0	0
				98	EEASDYLELDTIK	iTRAQ4plex@N-term; iTRAQ4plex(K)@13		0.0163012	1812.94	605.321	1812.92	605.315	3	36.9	19.84	0.537669
				97	SILFVPTSAPR	iTRAQ4plex@N-term		-0.0114037	1330.76	444.594	1330.77	444.598	3	0	3.25
				96	TDDEVVQR	iTRAQ4plex@N-term		0.0167803	1104.57	553.292	1104.55	553.284	2	28.82	10.5	0.36433
				95	EEEAIQLDGLNASQIR	iTRAQ4plex@N-term		-0.0224048	1928.97	643.997	1928.99	644.005	3	6.32	0
				83	DISTNYYASQK	iTRAQ4plex@N-term; iTRAQ4plex(K)@11		-0.0184233	1576.78	526.6	1576.8	526.607	3	30.68	14.73
				80	TFEINPR	iTRAQ4plex@N-term		0.0128175	1019.57	510.79	1019.55	510.783	2	2650.2	1386.05
				75	TFEINPR	iTRAQ4plex@N-term		-0.00899077	1019.54	510.779	1019.55	510.783	2	507.8	295.7
				66	AVVSQR	iTRAQ4plex@N-term		0.00171816	802.48	402.247	802.478	402.246	2	16.59	17.58
				48	LSLNIDPDAK	iTRAQ4plex@N-term; iTRAQ4plex(K)@10		-0.0415879	1372.74	458.587	1372.78	458.601	3	45.51	25.91
				43	EIFLR	iTRAQ4plex@N-term		0.0227137	820.516	411.265	820.493	411.254	2	21.36	7.62
				42	FDESEK	iTRAQ4plex@N-term; iTRAQ4plex(K)@6		0.0118558	1041.53	521.774	1041.52	521.768	2	439.83	233.15
				41	SGTSEFLNK	iTRAQ4plex@N-term; iTRAQ4plex(K)@9		-0.979101	1268.7	635.358	1269.68	635.848	2	990.59	690.22
				11	DYIK	iTRAQ4plex@N-term; iTRAQ4plex(K)@4	cleaved S-D@N-term	0.015539	825.499	413.757	825.484	413.749	2	91.13	96.17
31.92	IPI:IPI00743912.1; IPI:IPI00604620.3; IPI:IPI00604517.2	NCL	Splice Isoform 2 of Nucleolin; nucleolin; 74 kDa protein	99	ALELTGLK	iTRAQ4plex@N-term; iTRAQ4plex(K)@8		0.0146823	1131.73	566.87	1131.71	566.863	2	522.27	412.29	0.789419
				99	EVFEDAAEIR	iTRAQ4plex@N-term		-0.0267575	1321.64	661.826	1321.66	661.839	2	77.34	57.98	0.749677
				99	GFGFVDFNSEEDAK	iTRAQ4plex@N-term; iTRAQ4plex(K)@14		-0.0623253	1848.81	617.279	1848.88	617.3	3	97.76	46.17	0.472279
				99	GYAFIEFASFEDAK	iTRAQ4plex@N-term; iTRAQ4plex(K)@14		-0.00560452	1881.93	628.318	1881.94	628.32	3	33.93	17.82	0.525199
				99	NDLAVVDVR	iTRAQ4plex@N-term		-0.016296	1143.62	572.818	1143.64	572.826	2	603.55	468.82	0.776771
				99	STWSGESK	iTRAQ4plex@N-term; iTRAQ4plex(K)@8	cleaved N-S@N-term	0.0130603	1168.61	585.312	1168.6	585.306	2	92.77	61.48	0.662714
				99	TGISDVFAK	iTRAQ4plex@N-term; iTRAQ4plex(K)@9		0.00843632	1224.7	613.359	1224.7	613.355	2	1349.51	1083.59	0.802951
				99	EVFEDAAEIR	iTRAQ4plex@N-term		-0.0326683	1321.63	661.823	1321.66	661.839	2	1045.86	774.46	0.740501
				99	EVFEDAAEIR	iTRAQ4plex@N-term		-0.00767093	1321.66	661.835	1321.66	661.839	2	226.6	190.5	0.840688
				99	NDLAVVDVR	iTRAQ4plex@N-term		0.00671836	1143.64	572.829	1143.64	572.826	2	75.17	62.44	0.830651
				98	GLSEDTTEETLK	iTRAQ4plex@N-term; iTRAQ4plex(K)@12		0.0225056	1609.85	537.625	1609.83	537.617	3	31.01	27.69	0.892938
				98	QGTEIDGR	iTRAQ4plex@N-term		0.0399933	1018.56	510.286	1018.52	510.266	2	126.03	94.6	0.750615
				96	EAMEDGEIDGNK	iTRAQ4plex@N-term; iTRAQ4plex(K)@12		-0.0109268	1594.73	532.583	1594.74	532.587	3	270.74	182.9	0.675556
				95	FGYVDFESAEDLEK	iTRAQ4plex@N-term; iTRAQ4plex(K)@14		0.0335099	1935.97	646.33	1935.93	646.319	3	14.7	11.18	0.760544
				95	QGTEIDGR	iTRAQ4plex@N-term		0.0539712	1018.57	510.293	1018.52	510.266	2	57.4	45.88	0.799303
				94	VTQDELK	iTRAQ4plex@N-term; iTRAQ4plex(K)@7		-0.0169364	1119.62	560.818	1119.64	560.826	2	2367.44	1765.57	0.745772
				91	GFGFVDFNSEEDAK	iTRAQ4plex@N-term; iTRAQ4plex(K)@14		0.0585375	1848.94	617.319	1848.88	617.3	3	6.33	4.02	0.635071
				85	ESFDGSVR	iTRAQ4plex@N-term		0.000566731	1039.51	520.76	1039.51	520.76	2	805.19	475.29
				85	EAMEDGEIDGNK	iTRAQ4plex@N-term; iTRAQ4plex(K)@12		0.0172207	1594.76	532.593	1594.74	532.587	3	85.83	65.17
				78	ESFDGSVR	iTRAQ4plex@N-term		-0.0404839	1039.47	520.74	1039.51	520.76	2	8845.69	5112.98
				22	TFEEK	iTRAQ4plex@N-term; iTRAQ4plex(K)@5		0.0127084	940.524	471.269	940.511	471.263	2	236.74	205.17
				16	AGKNQGDPK	No iTRAQ4plex@N-term; iTRAQ4plex(K)@3; iTRAQ4plex(K)@9	missed K-N@3	0.133931	1201.8	401.607	1201.67	401.563	3	2.08	2.06
				11	LELQGPR	iTRAQ4plex@N-term		0.00174647	955.559	478.787	955.557	478.786	2	36.95	23.08
31.79	IPI:IPI00420108.4	DLSTP1	Dihydrolipoyllysine-residue succinyltransferase component of 2- oxoglutarate dehydrogenase complex, mitochondrial precursor	99	ASAFALQEQPVVNAVIDDTTK	iTRAQ4plex@N-term; Deamidated(Q)@9; iTRAQ4plex(K)@21		0.0956676	2505.42	836.146	2505.32	836.114	3	34.3	25.37	0.73965
				99	EAQNTCAMLTTFNEIDMSNIQEMR	iTRAQ4plex@N-term; Pyridylethyl(C)@6		0.107596	3038.48	760.627	3038.37	760.6	4	22	11.91	0.541364
				99	GLVVPVIR	iTRAQ4plex@N-term		0.0446266	995.706	498.86	995.661	498.838	2	30.9	12.56	0.406472
				99	NVEAMNFADIER	iTRAQ4plex@N-term		-0.0251597	1551.72	776.868	1551.75	776.881	2	230.16	147.98	0.642944
				99	TITELGEK	iTRAQ4plex@N-term; iTRAQ4plex(K)@8		-0.0354597	1177.64	589.83	1177.68	589.847	2	174.56	125.82	0.720784
				99	TPAFAESVTEGDVR	iTRAQ4plex@N-term		0.00849883	1621.82	541.612	1621.81	541.61	3	51.8	48.4	0.934363
				99	VEGGTPLFTLR	iTRAQ4plex@N-term		-0.0243187	1332.73	667.371	1332.75	667.383	2	1916.89	1194.25	0.623014
				99	ASAFALQEQPVVNAVIDDTTK	iTRAQ4plex@N-term; iTRAQ4plex(K)@21		-0.433918	2503.9	835.641	2504.34	835.786	3	16.07	4.63	0.288114
				99	NVEAMNFADIER	iTRAQ4plex@N-term		-0.0362319	1551.71	518.244	1551.75	518.256	3	14.28	17.69	1.2388
				99	TPAFAESVTEGDVR	iTRAQ4plex@N-term		-0.00612338	1621.8	541.607	1621.81	541.61	3	18	9.94	0.552222
				99	VEGGTPLFTLR	iTRAQ4plex@N-term		0.00555463	1332.76	667.386	1332.75	667.383	2	840.39	526.74	0.62678
				98	GLVVPVIR	iTRAQ4plex@N-term		0.0219659	995.683	498.849	995.661	498.838	2	72.09	53.9	0.747677
				95	EAVTFLR	iTRAQ4plex@N-term		-0.0246087	978.537	490.276	978.562	490.288	2	4326.4	2591.92	0.599094
				92	EAVTFLR	iTRAQ4plex@N-term		-0.00915357	978.553	490.284	978.562	490.288	2	242.34	149.64	0.61748
				83	GLVVPVIR	iTRAQ4plex@N-term		0.0190344	995.68	498.848	995.661	498.838	2	140.8	115.55
				73	DDLVTVK	iTRAQ4plex@N-term; iTRAQ4plex(K)@7		-0.0108064	1076.62	539.318	1076.63	539.323	2	82.29	50.17
31.78	IPI:IPI00009368.3	SFXN1	Sideroflexin-1	99	QAITQVVVSR	iTRAQ4plex@N-term		0.00199218	1243.74	622.877	1243.74	622.876	2	553.77	521.22	0.941221
				99	QGIVPPGLTENELWR	iTRAQ4plex@N-term		0.982151	1852.98	618.667	1852	618.339	3	34.32	30.78	0.896853
				99	SSMSVTSLEAELQAK	iTRAQ4plex@N-term; iTRAQ4plex(K)@15		0.0130846	1867.99	623.672	1867.98	623.667	3	16.54	18.67	1.12878
				99	VGIPVTDENGNR	iTRAQ4plex@N-term; Val->Thr@1		0.0505782	1415.76	708.889	1415.71	708.864	2	910.36	899.29	0.98784
				99	WDQSTFIGR	iTRAQ4plex@N-term		-0.0427679	1252.59	627.302	1252.63	627.323	2	887.66	859.9	0.968727
				99	QAITQVVVSR	iTRAQ4plex@N-term		-0.012017	1243.73	622.87	1243.74	622.876	2	61.34	35.96	0.586241
				99	WDQSTFIGR	iTRAQ4plex@N-term		0.0151216	1252.65	627.331	1252.63	627.323	2	195.03	212.48	1.08947
				85	NILLTNEQLESAR	iTRAQ4plex@N-term		-0.0235699	1643.87	548.965	1643.9	548.973	3	7.01	7.23
				42	LGESANAAK	iTRAQ4plex@N-term; iTRAQ4plex(K)@9		-0.0590963	1147.58	574.8	1147.64	574.829	2	675.9	581.36
				35	IQESHPELR	iTRAQ4plex@N-term		-0.0322697	1251.64	418.22	1251.67	418.23	3	75.34	88.29
31.29	IPI:IPI00219148.2; IPI:IPI00031801.4	CSDA	Splice Isoform 3 of DNA-binding protein A; Splice Isoform 1 of DNA-binding protein A	99	DGVPEGAQLQGPVHR	iTRAQ4plex@N-term		0.0378896	1702.93	568.649	1702.89	568.636	3	229.84	164.33	0.714976
				99	GAEAANVTGPDGVPVEGSR	iTRAQ4plex@N-term		0.0259269	1925.98	643.001	1925.96	642.993	3	138.69	88.57	0.638619
				99	IQAGEIGEMK	iTRAQ4plex@N-term; iTRAQ4plex(K)@10		-0.0152444	1362.73	455.25	1362.74	455.255	3	55.11	54.66	0.991835
				99	DGVPEGAQLQGPVHR	iTRAQ4plex@N-term		-0.0219872	1702.87	568.629	1702.89	568.636	3	1705.03	1124.71	0.659642
				99	EDVFVHQTAIK	iTRAQ4plex@N-term; iTRAQ4plex(K)@11		0.023736	1573.89	525.639	1573.87	525.631	3	69.02	42.14	0.610548
				99	GAEAANVTGPDGVPVEGSR	iTRAQ4plex@N-term		0.0106248	1925.97	642.996	1925.96	642.993	3	7.61	0	0
				99	SVGDGETVEFDVVEGEK	iTRAQ4plex@N-term; iTRAQ4plex(K)@17		-0.0194859	2083	695.341	2083.02	695.347	3	76.22	42.81	0.561664
				99	SVGDGETVEFDVVEGEK	iTRAQ4plex@N-term; iTRAQ4plex(K)@17		-0.00922071	2083.01	695.344	2083.02	695.347	3	13.33	17.74	1.33083
				90	NGYGFINR	iTRAQ4plex@N-term; Deamidated(N)@1		0.00878817	1084.55	543.283	1084.54	543.278	2	1056.33	596.2	0.564407
				90	NGYGFINR	iTRAQ4plex@N-term		-0.00184576	1083.56	542.785	1083.56	542.786	2	163.65	127.35	0.778185
				24	NGYGFINR	iTRAQ4plex@N-term; Deamidated(N)@1		-0.00496021	1084.54	543.276	1084.54	543.278	2	45.85	39.96
30.71	IPI:IPI00010796.1	PDIA3	Protein disulfide-isomerase precursor	99	DAPEEEDHVLVLR	iTRAQ4plex@N-term	cleaved A-D@N-term	0.00966283	1664.86	555.96	1664.85	555.957	3	385.17	302.98	0.786614
				99	EADDIVNWLK	iTRAQ4plex@N-term; iTRAQ4plex(K)@10		0.0535555	1489.86	497.626	1489.8	497.608	3	9.08	15.79	1.73899
				99	ENLLDFIK	iTRAQ4plex@N-term; iTRAQ4plex(K)@8		0.00897836	1278.75	640.383	1278.74	640.379	2	45.13	34.65	0.767782
				99	NNFEGEVTK	iTRAQ4plex@N-term; iTRAQ4plex(K)@9		0.0167933	1324.7	663.359	1324.69	663.351	2	422.79	284.95	0.673975
				99	TVIDYNGER	iTRAQ4plex@N-term		-0.00297906	1209.61	605.811	1209.61	605.813	2	1669.77	1144.46	0.6854
				99	VDATEESDLAQQYGVR	iTRAQ4plex@N-term		0.00758838	1923.94	642.32	1923.93	642.317	3	18	9.94	0.552222
				99	YKPESEELTAER	iTRAQ4plex@N-term; iTRAQ4plex(K)@2		0.0113467	1738.91	580.644	1738.9	580.64	3	222.64	153.8	0.690801
				99	DAPEEEDHVLVLR	iTRAQ4plex@N-term	cleaved A-D@N-term	0.0017752	1664.85	555.958	1664.85	555.957	3	61.38	55.51	0.904366
				99	TVIDYNGER	iTRAQ4plex@N-term		0.0268475	1209.64	605.826	1209.61	605.813	2	49.39	36.61	0.741243
				99	VDATEESDLAQQYGVR	iTRAQ4plex@N-term		-0.025434	1923.9	642.309	1923.93	642.317	3	42.16	42.37	1.00498
				99	DGEEAGAYDGPR	iTRAQ4plex@N-term		-0.0135449	1379.59	460.872	1379.61	460.876	3	47.32	45.37	0.958791
				99	ELSDFISYLQR	iTRAQ4plex@N-term		-0.0286092	1513.76	757.888	1513.79	757.902	2	271.24	237.94	0.87723
				99	FLQDYFDGNLK	iTRAQ4plex@N-term; iTRAQ4plex(K)@11		0.0141497	1646.87	549.964	1646.85	549.959	3	99.52	80.7	0.810892
				99	FVMQEEFSR	iTRAQ4plex@N-term		0.00448748	1315.64	658.827	1315.64	658.825	2	633.17	532.16	0.840469
				99	LAPEYEAAATR	iTRAQ4plex@N-term		0.00496608	1334.7	668.357	1334.7	668.355	2	859.67	701.37	0.81586
				99	MDATANDVPSPYEVR	iTRAQ4plex@N-term		-0.00745003	1807.85	603.623	1807.85	603.625	3	17.83	7.78	0.436343
				99	SDVLELTDDNFESR	iTRAQ4plex@N-term	cleaved A-S@N-term	0.0380782	1782.88	595.3	1782.84	595.287	3	4.21	3.04	0.72209
				99	TFSHELSDFGLESTAGEIPVVAIR	iTRAQ4plex@N-term		0.0693789	2718.47	907.163	2718.4	907.14	3	63.92	66.12	1.03442
				99	LAPEYEAAATR	iTRAQ4plex@N-term		0.0201023	1334.72	668.365	1334.7	668.355	2	161.65	98.32	0.608228
				99	MDATANDVPSPYEVR	iTRAQ4plex@N-term		-0.0172538	1807.84	603.619	1807.85	603.625	3	58.99	50.13	0.849805
				99	SDVLELTDDNFESR	iTRAQ4plex@N-term	cleaved A-S@N-term	-0.0502973	1782.79	595.27	1782.84	595.287	3	7.42	3.97	0.53504
				99	TFSHELSDFGLESTAGEIPVVAIR	iTRAQ4plex@N-term		-0.00343759	2718.4	907.139	2718.4	907.14	3	15.56	13.33	0.856684
				98	SVSDYDGK	iTRAQ4plex@N-term; iTRAQ4plex(K)@8		0.00247058	1157.58	579.799	1157.58	579.798	2	34.12	38.43	1.12632
				98	FVMQEEFSR	iTRAQ4plex@N-term		-0.0140929	1315.62	658.818	1315.64	658.825	2	328.32	261.33	0.795961
				94	VDATEESDLAQQYGVR	iTRAQ4plex@N-term		0.0247892	1923.95	642.325	1923.93	642.317	3	5.02	6.24	1.24303
				93	DPNIVIAK	iTRAQ4plex@N-term; iTRAQ4plex(K)@8		-0.00541324	1156.7	579.357	1156.71	579.36	2	728.83	522.39	0.716752
				92	MDSTANEVEAVK	iTRAQ4plex@N-term; iTRAQ4plex(K)@12		-0.0180783	1580.78	527.933	1580.8	527.939	3	29.72	14.78	0.497308
				90	SDVLELTDDNFESR	iTRAQ4plex@N-term	cleaved A-S@N-term	0.0281378	1782.87	595.296	1782.84	595.287	3	7.75	13.68	1.76516
				86	LNFAVASR	iTRAQ4plex@N-term		0.0222657	1020.61	511.31	1020.58	511.299	2	31.19	30.94	0.991985
				70	NVFVEFYAPWCGH	iTRAQ4plex@N-term; Oxidation(P)@9; Pyridylethyl(C)@11	cleaved H-C@C-term	0.019206	1832.87	611.963	1832.85	611.956	3	20.62	21.71	1.05286
				67	EADDIVNWLK	iTRAQ4plex@N-term; iTRAQ4plex(K)@10		0.00823853	1489.81	497.611	1489.8	497.608	3	0	6.5
				64	GFPTIYFSPANK	iTRAQ4plex@N-term; iTRAQ4plex(K)@12		0.035362	1628.92	543.979	1628.88	543.967	3	7.99	15.87
				63	DGVVLFK	iTRAQ4plex@N-term; iTRAQ4plex(K)@7		0.00574877	1064.65	533.334	1064.65	533.331	2	1031.03	624.79
				35	VDATEESDLAQQYGVR	iTRAQ4plex@N-term; Leu->Gln@9		0.0707965	1938.97	647.332	1938.9	647.309	3	1.99	4.23
				31	TADGIVSH	iTRAQ4plex@N-term	cleaved H-L@C-term	0.0104882	942.5	472.257	942.489	472.252	2	87.96	92.06
				27	TAAESFK	iTRAQ4plex@N-term; iTRAQ4plex(K)@7		0.0114671	1040.59	521.3	1040.57	521.295	2	402.45	283.69
				19	TADGIVSH	iTRAQ4plex@N-term	cleaved H-L@C-term	0.0448154	942.534	472.274	942.489	472.252	2	88.56	55.29
29.68	IPI:IPI00303476.1	ATP5B	ATP synthase beta chain, mitochondrial precursor	99	IMNVIGEPIDER	iTRAQ4plex@N-term		-0.02858	1528.78	765.395	1528.8	765.409	2	164.84	152.32	0.924048
				99	LAEEHSS	iTRAQ4plex@N-term		0.00170499	915.444	458.729	915.442	458.728	2	70.24	52.84	0.752278
				99	TIAMDGTEGLVR	iTRAQ4plex@N-term		0.0229077	1405.76	703.887	1405.74	703.875	2	128.53	107.51	0.836458
				99	TVLIMELINNVAK	iTRAQ4plex@N-term; iTRAQ4plex(K)@13		-0.020197	1745.02	582.679	1745.04	582.686	3	74.66	53.8	0.7206
				99	VALTGLTVAEYFR	iTRAQ4plex@N-term		0.0256366	1582.91	528.644	1582.88	528.635	3	6.33	4.02	0.635071
				99	VALVYGQMNEPPGAR	iTRAQ4plex@N-term		-0.0344494	1744.87	582.631	1744.91	582.642	3	12.57	10.21	0.812251
				99	IMNVIGEPIDER	iTRAQ4plex@N-term		0.0305905	1528.83	765.425	1528.8	765.409	2	89.38	104	1.16357
				97	TIAMDGTEGLVR	iTRAQ4plex@N-term		0.97358	1406.71	704.362	1405.74	703.875	2	176.06	186.44	1.05896
				95	EGNDLYHEMIESGVINLK	iTRAQ4plex@N-term; iTRAQ4plex(K)@18		-0.0250102	2348.17	588.049	2348.19	588.055	4	0	0
				92	TIAMDGTEGLVR	iTRAQ4plex@N-term; Oxidation(M)@4		-0.0144485	1421.72	711.865	1421.73	711.873	2	111.24	94.26	0.847357
				58	IMDPNIVGSEHYDVAR	iTRAQ4plex@N-term		0.0594256	1959.02	654.015	1958.96	653.995	3	4.96	10.58
				45	AIAELGIYPAVDPLDSTSR	iTRAQ4plex@N-term		0.0505994	2131.18	711.4	2131.13	711.383	3	3.26	0
29.25	IPI:IPI00008524.1	PABPC1	Splice Isoform 1 of Polyadenylate-binding protein 1	99	AVTEMNGR	iTRAQ4plex@N-term		0.0254323	1020.54	511.277	1020.51	511.264	2	1608.54	837.01	0.520354
				99	EFSPFGTITSAK	iTRAQ4plex@N-term; iTRAQ4plex(K)@12		-0.0172356	1571.83	524.949	1571.84	524.955	3	27.36	19.22	0.702485
				99	NLDDGIDDER	iTRAQ4plex@N-term		-0.0204494	1304.58	653.295	1304.6	653.306	2	1927.45	1202.5	0.623881
				99	QAHLTNQYMQR	iTRAQ4plex@N-term		0.0128462	1532.78	511.933	1532.76	511.929	3	276.29	192.26	0.695863
				99	SLGYAYVNFQQPADAER	iTRAQ4plex@N-term		-0.0191982	2071.99	691.67	2072.01	691.677	3	10.49	8.14	0.775977
				99	VANTSTQTMGPRPAAAAAAATPAVR	iTRAQ4plex@N-term; Ala->Val@15		-0.0162591	2552.35	639.094	2552.36	639.098	4	46	43.26	0.940435
				99	VMTDESGK	iTRAQ4plex@N-term; iTRAQ4plex(K)@8		0.00243912	1153.59	577.803	1153.59	577.802	2	36.3	38.26	1.05399
				99	NLDDGIDDER	iTRAQ4plex@N-term		-0.00270971	1304.59	653.304	1304.6	653.306	2	64.18	42.39	0.660486
				96	AVTEMNGR	iTRAQ4plex@N-term		0.00472055	1020.52	511.267	1020.51	511.264	2	33.88	18.91	0.558146
				96	AVTEMNGR	iTRAQ4plex@N-term		-0.00107775	1020.51	511.264	1020.51	511.264	2	49.29	38.78	0.786772
				95	AVDEMNGK	iTRAQ4plex@N-term; iTRAQ4plex(K)@8		0.0232801	1150.61	576.314	1150.59	576.302	2	236.99	220.32	0.929659
				91	ALDTMNFDVIK	iTRAQ4plex@N-term; iTRAQ4plex(K)@11		0.0288193	1553.87	518.962	1553.84	518.953	3	3.26	0	0
				79	EAELGAR	iTRAQ4plex@N-term		0.0375088	888.516	445.265	888.479	445.247	2	1650.46	994.15
				60	AVNSATGVPTV	iTRAQ4plex@N-term		-0.0696469	1158.57	580.291	1158.64	580.326	2	33.36	18.96
				49	YAAGVR	iTRAQ4plex@N-term		0.00559979	779.447	390.731	779.441	390.728	2	113.9	60.52
				47	YAAGVR	iTRAQ4plex@N-term		0.0182691	779.459	390.737	779.441	390.728	2	1017.78	622.02
				22	EAAQK	iTRAQ4plex@N-term; Deamidated(Q)@4; iTRAQ4plex(K)@5		0.0162523	834.485	418.25	834.469	418.242	2	124.42	106.63
				19	QIYVGR	iTRAQ4plex@N-term		0.0115354	878.521	440.268	878.51	440.262	2	280.89	187.54
28.07	IPI:IPI00646867.1; IPI:IPI00418471.5	VIM	Vimentin; Vimentin	99	DNLAEDIMR	iTRAQ4plex@N-term		-0.00805232	1219.59	610.803	1219.6	610.807	2	122.88	86.12	0.700846
				99	EEAENTLQSFR	iTRAQ4plex@N-term		0.0253554	1466.74	734.376	1466.71	734.363	2	572.85	332.89	0.581112
				99	LGDLYEEEMR	iTRAQ4plex@N-term		-0.036366	1397.63	699.82	1397.66	699.838	2	139.07	65.83	0.473359
				99	LQEEMLQR	iTRAQ4plex@N-term		-0.00952129	1189.62	595.815	1189.62	595.82	2	143.24	62.26	0.434655
				99	SYVTTSTR	iTRAQ4plex@N-term		5.07897e-05	1057.55	529.784	1057.55	529.784	2	638.26	443.26	0.694482
				99	EEAENTLQSFR	iTRAQ4plex@N-term		0.0266467	1466.74	734.377	1466.71	734.363	2	113.69	71.39	0.627936
				98	SLYASSPGGVYATR	iTRAQ4plex@N-term		0.00561627	1571.81	524.945	1571.81	524.943	3	1.79	4.24	2.36872
				97	FADLSEAANR	iTRAQ4plex@N-term		-0.00108965	1236.62	619.318	1236.62	619.318	2	612.71	465.21	0.759266
				83	SLYASSPGGVYATR	iTRAQ4plex@N-term		0.0270607	1571.83	524.952	1571.81	524.943	3	51.2	31.09
				79	SLYASSPGGVYATR	iTRAQ4plex@N-term		0.0332866	1571.84	524.954	1571.81	524.943	3	204.64	124.29
				69	GTNESLER	iTRAQ4plex@N-term		0.0397772	1048.57	525.291	1048.53	525.271	2	41.43	35.84
				46	VEVER	iTRAQ4plex@N-term		0.0116633	774.447	388.231	774.436	388.225	2	181.72	94.08
				16	QDVDNASLAR	iTRAQ4plex@N-term		-0.0168796	1231.61	616.813	1231.63	616.821	2	86.39	58.54
				12	EEEMR	iTRAQ4plex@N-term	cleaved Y-E@N-term	-0.0203889	836.362	419.188	836.382	419.198	2	37.81	28.45
				10	DVDNASLAR	iTRAQ4plex@N-term; Asn->Phe@4	cleaved Q-D@N-term	0.001617	1136.6	569.306	1136.59	569.305	2	1288.67	1295.41
27.73	IPI:IPI00644989.1; IPI:IPI00299571.4	PDIA6	Protein disulfide-isomerase A6 precursor; CDNA FLJ45525 fis, clone BRTHA2026311, highly similar to Protein disulfide isomerase A6	99	GESPVDYDGGR	iTRAQ4plex@N-term		-0.0140235	1294.58	648.296	1294.59	648.303	2	826.87	511.18	0.618211
				99	GSFSEQGINEFLR	iTRAQ4plex@N-term		-0.0240852	1626.79	543.27	1626.81	543.278	3	4.21	0	0
				99	GSTAPVGGGAFPTIVER	iTRAQ4plex@N-term		-0.0158026	1758.92	587.315	1758.94	587.32	3	25.17	13.94	0.553834
				99	LAAVDATVNQVLASR	iTRAQ4plex@N-term		0.0152553	1670.96	557.994	1670.94	557.989	3	26.46	14.94	0.564626
				99	LYSSSDDVIELTPSNFNR	iTRAQ4plex@N-term	cleaved G-L@N-term	0.0385108	2200.12	734.379	2200.08	734.366	3	32.83	34.16	1.04051
				99	NLEPEWAAAASEVK	iTRAQ4plex@N-term; iTRAQ4plex(K)@14		-0.0314256	1801.91	601.645	1801.95	601.656	3	37.84	36.01	0.951638
				99	TGEAIVDAALSALR	iTRAQ4plex@N-term		-0.02536	1529.83	765.921	1529.85	765.934	2	146.22	65.35	0.446929
				99	GESPVDYDGGR	iTRAQ4plex@N-term		-0.019479	1294.57	648.293	1294.59	648.303	2	962.51	640.01	0.664939
				99	GESPVDYDGGR	iTRAQ4plex@N-term		0.00649138	1294.6	648.306	1294.59	648.303	2	40.31	20.76	0.515009
				99	GSTAPVGGGAFPTIVER	iTRAQ4plex@N-term		-0.0246459	1758.91	587.312	1758.94	587.32	3	10.43	4.9	0.469799
				99	LAAVDATVNQVLASR	iTRAQ4plex@N-term		0.0186923	1670.96	836.489	1670.94	836.479	2	58.5	26.36	0.450598
				99	LAAVDATVNQVLASR	iTRAQ4plex@N-term		0.00109181	1670.94	557.989	1670.94	557.989	3	13.61	11.24	0.825863
				99	TGEAIVDAALSALR	iTRAQ4plex@N-term		0.0226179	1529.88	765.945	1529.85	765.934	2	229.77	139.39	0.60665
				99	TGEAIVDAALSALR	iTRAQ4plex@N-term		0.0254444	1529.88	765.947	1529.85	765.934	2	67.33	43.24	0.64221
				99	TGEAIVDAALSALR	iTRAQ4plex@N-term		-0.00415074	1529.85	510.957	1529.85	510.958	3	14.84	17.66	1.19003
				92	SDIVSR	iTRAQ4plex@N-term		0.0279256	819.485	410.75	819.457	410.736	2	192.95	116.26	0.60254
				87	ELSFGR	iTRAQ4plex@N-term		0.0247814	851.487	426.751	851.462	426.738	2	35.02	17.77
				67	SDIVSR	iTRAQ4plex@N-term		-0.0069276	819.45	410.732	819.457	410.736	2	481	321.05
				51	SDIVSR	iTRAQ4plex@N-term		0.0467256	819.504	410.759	819.457	410.736	2	89.21	56.31
26.72	IPI:IPI00465439.4	ALDOA	Fructose-bisphosphate aldolase A	99	GILAADESTGSIAK	iTRAQ4plex@N-term; iTRAQ4plex(K)@14		0.0450724	1619.94	540.988	1619.9	540.973	3	0	0
				99	GVVPLAGTNGETTTQGLDGLSER	iTRAQ4plex@N-term		0.026784	2415.26	806.095	2415.24	806.086	3	10.39	5.98	0.575553
				99	IGEHTPSALAIMENANVLAR	iTRAQ4plex@N-term		-0.0378733	2250.15	751.058	2250.19	751.071	3	7.18	9.39	1.3078
				99	QLLLTADDR	iTRAQ4plex@N-term		-0.0111369	1187.65	594.833	1187.66	594.839	2	185.77	103.58	0.557571
				99	GVVPLAGTNGETTTQGLDGLSER	iTRAQ4plex@N-term		-0.894249	2414.34	805.788	2415.24	806.086	3	0	0
				96	VLAAVYK	iTRAQ4plex@N-term; iTRAQ4plex(K)@7		-0.0138268	1050.65	526.334	1050.67	526.341	2	161.64	129.7	0.8024
				94	QLLLTADDR	iTRAQ4plex@N-term		0.0111201	1187.67	594.844	1187.66	594.839	2	1656.26	1014.49	0.612519
				89	DGADFAK	iTRAQ4plex@N-term; iTRAQ4plex(K)@7		0.998153	1011.53	506.77	1010.53	506.271	2	532.35	384.5
				89	VLAAVYK	iTRAQ4plex@N-term; iTRAQ4plex(K)@7		-0.0110191	1050.66	526.336	1050.67	526.341	2	691.37	640.17
26.15	IPI:IPI00015602.1	TOMM70A	Mitochondrial precursor proteins import receptor	99	AASKPVEAAVVAAAVPSSGSGVGGGGTAGPGTGGLPR	Protein Terminal Acetyl@N-term; iTRAQ4plex(K)@4	cleaved M-A@N-term	-0.00944134	3302.72	826.688	3302.73	826.691	4	3.17	2.01	0.634069
				99	ILLDQVEEAVADFDECIR	iTRAQ4plex@N-term; Pyridylethyl(C)@16		0.0145679	2326.18	776.4	2326.16	776.395	3	224.38	174.36	0.777075
				99	NVDLSTFYQNR	iTRAQ4plex@N-term		0.00039001	1499.75	750.882	1499.75	750.882	2	232.95	182.5	0.78343
				99	SYFSSFTDDIISQPMLK	iTRAQ4plex@N-term; iTRAQ4plex(K)@17		-0.0445277	2266.1	756.374	2266.14	756.388	3	157.23	125.41	0.797621
				99	YMAEALLLR	iTRAQ4plex@N-term		0.0040606	1222.69	612.353	1222.69	612.351	2	506.66	355.41	0.701476
				99	NVDLSTFYQNR	iTRAQ4plex@N-term		0.014067	1499.76	500.928	1499.75	500.924	3	15.84	6.8	0.429293
				99	YMAEALLLR	iTRAQ4plex@N-term		0.0312275	1222.72	612.366	1222.69	612.351	2	75.58	54.74	0.724266
				89	EIDAEGK	iTRAQ4plex@N-term; iTRAQ4plex(K)@7		0.0263289	1048.59	525.303	1048.56	525.289	2	34.73	24.32
				81	AAAFEQLQK	iTRAQ4plex@N-term; iTRAQ4plex(K)@9		-0.0171053	1292.72	431.913	1292.73	431.918	3	31.34	27.68
				78	AIEIDNK	iTRAQ4plex@N-term; iTRAQ4plex(K)@7		0.0171451	1089.64	545.83	1089.63	545.821	2	420.63	309.98
				66	GLELISK	iTRAQ4plex@N-term; iTRAQ4plex(K)@7		0.0198169	1046.68	524.346	1046.66	524.336	2	416.21	265.75
				33	QYMEEENYDK	iTRAQ4plex@N-term; iTRAQ4plex(K)@10		0.0341736	1635.77	546.263	1635.73	546.252	3	18	9.94
				25	EANVK	iTRAQ4plex@N-term; iTRAQ4plex(K)@5		-0.00685905	847.494	424.754	847.501	424.758	2	48.17	61.59
25.18	IPI:IPI00020599.1	CALR	Calreticulin precursor	99	EQFLDGDGWTSR	iTRAQ4plex@N-term		-0.00617542	1553.72	777.866	1553.72	777.869	2	958.97	580.6	0.605441
				99	FYALSASFEPFSNK	iTRAQ4plex@N-term; iTRAQ4plex(K)@14		-0.010846	1894.96	632.661	1894.97	632.664	3	8.55	2.83	0.330994
				99	IDNSQVESGSLEDDWDFLPPK	iTRAQ4plex@N-term; iTRAQ4plex(K)@21		-0.0331061	2678.26	893.761	2678.3	893.772	3	29.68	15.86	0.534367
				99	QIDNPDYK	iTRAQ4plex@N-term; iTRAQ4plex(K)@8		0.0369061	1279.7	640.858	1279.67	640.84	2	35.92	18.8	0.523385
				99	EQFLDGDGWTSR	iTRAQ4plex@N-term		-0.000621595	1553.72	777.869	1553.72	777.869	2	537.95	334.59	0.621972
				99	EQFLDGDGWTSR	iTRAQ4plex@N-term		-0.0232603	1553.7	777.857	1553.72	777.869	2	353.43	238.49	0.674787
				99	GLQTSQDAR	iTRAQ4plex@N-term		0.0443357	1118.62	560.319	1118.58	560.297	2	103.79	54.53	0.525388
				98	GLQTSQDAR	iTRAQ4plex@N-term		0.0395747	1118.62	560.317	1118.58	560.297	2	200.6	138.56	0.690728
				98	QIDNPDYK	iTRAQ4plex@N-term; iTRAQ4plex(K)@8		0.0248252	1279.69	640.852	1279.67	640.84	2	1138.63	722.14	0.634218
				97	FYALSASFEPFSNK	iTRAQ4plex@N-term; iTRAQ4plex(K)@14		-0.0525324	1894.92	632.647	1894.97	632.664	3	39.14	47.86	1.22279
				93	EPAVYFK	iTRAQ4plex@N-term; iTRAQ4plex(K)@7	cleaved A-E@N-term	-0.0201036	1140.62	571.318	1140.64	571.328	2	1202.8	899.84	0.748121
				93	EQFLDGDGWTSR	iTRAQ4plex@N-term		-0.00728099	1553.72	777.865	1553.72	777.869	2	292.63	182.84	0.624816
				87	GLQTSQDAR	iTRAQ4plex@N-term		0.00433326	1118.58	560.3	1118.58	560.297	2	470.18	280.29
24.71	IPI:IPI00555572.1	API5	Splice Isoform 1 of Apoptosis inhibitor 5	99	ELPQFATGENLPR	iTRAQ4plex@N-term		-0.0100086	1614.84	539.287	1614.85	539.29	3	9.19	7.12	0.774755
				99	GTLGGLFSQILQGEDIVR	iTRAQ4plex@N-term		0.0168243	2046.14	683.054	2046.12	683.048	3	10.55	3.81	0.361137
				99	NYGILADATEQVGQHK	iTRAQ4plex@N-term; iTRAQ4plex(K)@16		0.0427579	2031.11	678.043	2031.06	678.028	3	92.35	88.54	0.958744
				98	GLQVYIR	iTRAQ4plex@N-term		-0.000286909	991.593	496.804	991.594	496.804	2	88.02	89.83	1.02056
				92	SLQTVSGR	iTRAQ4plex@N-term		-0.00810863	990.55	496.282	990.558	496.286	2	2948.11	2340.82	0.794007
				89	PTVEELYR	iTRAQ4plex@N-term	cleaved M-P@N-term	0.0155238	1149.63	575.823	1149.62	575.815	2	149.34	121.67
				84	ELPQFATGENLPR	iTRAQ4plex@N-term		-0.0166001	1614.83	539.285	1614.85	539.29	3	21.41	27.08
				73	DAYQVILDGVK	iTRAQ4plex@N-term; iTRAQ4plex(K)@11		0.0033318	1507.85	503.625	1507.85	503.624	3	20.04	13.09
				56	EVEELILTESK	iTRAQ4plex@N-term; iTRAQ4plex(K)@11		-0.00734789	1576.87	526.632	1576.88	526.634	3	28.26	15.96
				44	ELPQFATGENLPR	iTRAQ4plex@N-term		0.00735096	1614.86	539.293	1614.85	539.29	3	20.61	17.38
				29	TGEALK	iTRAQ4plex@N-term; iTRAQ4plex(K)@6		-0.0364737	905.506	453.76	905.543	453.779	2	8122.09	7980.17
23.67	IPI:IPI00419384.1; IPI:IPI00026154.1	PRKCSH	protein kinase C substrate 80K-H isoform 1; Glucosidase 2 beta subunit precursor	99	AQQEQELAADAFK	iTRAQ4plex@N-term; iTRAQ4plex(K)@13		-0.0257795	1735.87	579.631	1735.9	579.64	3	8.6	1.75	0.203488
				99	ESLQQMAEVTR	iTRAQ4plex@N-term		-0.0339401	1434.69	718.353	1434.73	718.37	2	438.89	288.42	0.657158
				99	MPPYDEQTQAFIDAAQEAR	iTRAQ4plex@N-term		-0.020544	2324.07	775.696	2324.09	775.703	3	9.4	8.2	0.87234
				99	SEALPTDLPAPSAPDLTEPK	iTRAQ4plex@N-term; iTRAQ4plex(K)@20		0.0250982	2336.26	779.761	2336.24	779.752	3	36.98	44.72	1.2093
				99	SLEDQVEMLR	iTRAQ4plex@N-term		0.00617026	1362.7	682.357	1362.69	682.354	2	342.14	244.41	0.714357
				99	ETMVTSTTEPSR	iTRAQ4plex@N-term		0.0478824	1481.76	741.889	1481.72	741.865	2	719.65	498.91	0.693268
				99	SEALPTDLPAPSAPDLTEPK	iTRAQ4plex@N-term; iTRAQ4plex(K)@20		0.0138348	2336.25	779.757	2336.24	779.752	3	13.61	11.24	0.825863
				98	ETMVTSTTEPSR	iTRAQ4plex@N-term		0.0043657	1481.72	494.914	1481.72	494.912	3	7.09	11.56	1.63047
				96	SEALPTDLPAPSAPDLTEPK	iTRAQ4plex@N-term; HexNAc(T)@6; iTRAQ4plex(K)@20		-0.0142836	2539.3	847.441	2539.31	847.446	3	18.62	20.73	1.11332
				95	ETMVTSTTEPSR	iTRAQ4plex@N-term; Oxidation(M)@3		0.0427006	1497.75	749.884	1497.71	749.862	2	235.32	191.03	0.811788
				94	DMEESIR	iTRAQ4plex@N-term		0.00118724	1022.48	512.249	1022.48	512.248	2	31	10.39	0.335161
				87	LWEEQLAAAK	iTRAQ4plex@N-term; iTRAQ4plex(K)@10		-0.0426702	1445.77	482.93	1445.81	482.945	3	172.81	150.74
				73	ETMVTSTTEPSR	iTRAQ4plex@N-term		0.0456767	1481.76	741.888	1481.72	741.865	2	16.4	21.92
				51	FEEAER	iTRAQ4plex@N-term		0.00653566	923.454	462.734	923.447	462.731	2	1447.3	949.88
				47	VWAAIR	iTRAQ4plex@N-term		0.0198711	858.54	430.277	858.52	430.267	2	39.14	19.73
				46	FEEAER	iTRAQ4plex@N-term		0.0095665	923.457	462.736	923.447	462.731	2	105.26	67.44
				42	ILIEDWK	iTRAQ4plex@N-term; iTRAQ4plex(K)@7		0.000137251	1203.71	602.863	1203.71	602.863	2	1278.75	840.22
				38	ESLQQMAEVTR	iTRAQ4plex@N-term; Oxidation(M)@6		0.0193533	1450.74	726.377	1450.72	726.368	2	171.17	112.91	0.659637
23.57	IPI:IPI00009123.1	NUCB2	Nucleobindin-2 precursor	99	EVWEETDGLDPNDFDPK	iTRAQ4plex@N-term; iTRAQ4plex(K)@17		-0.0290282	2293.03	765.352	2293.06	765.362	3	22.35	9.73	0.435347
				99	IEPPDTGLYYDEYLK	iTRAQ4plex@N-term; iTRAQ4plex(K)@15		0.0316268	2103.1	702.04	2103.07	702.029	3	22.16	14.07	0.634928
				99	LDSLQDIGMDHQALLK	iTRAQ4plex@N-term; iTRAQ4plex(K)@16		0.0235092	2084.14	695.721	2084.12	695.713	3	75.23	40.69	0.540875
				99	LVTLEEFLK	iTRAQ4plex@N-term; iTRAQ4plex(K)@9		-0.00099185	1378.83	690.423	1378.83	690.423	2	175.25	132.11	0.753837
				99	NEEDDMVEMEEER	iTRAQ4plex@N-term; Oxidation(M)@9		0.0160897	1813.73	605.583	1813.71	605.577	3	7.47	0
				97	NEEDDMVEMEEER	iTRAQ4plex@N-term		0.0118316	1797.73	600.25	1797.72	600.246	3	17.8	8.87	0.498315
				89	IEPPDTGLYYDEYLK	iTRAQ4plex@N-term; Tyr->Arg@9; iTRAQ4plex(K)@15		-0.00531546	2096.1	699.707	2096.1	699.708	3	19.04	10.97
23.1	IPI:IPI00022977.1	CKB	Creatine kinase B-type	99	DLFDPIIEDR	iTRAQ4plex@N-term		0.0463025	1375.76	688.886	1375.71	688.863	2	59.73	48.02	0.803951
				99	GTGGVDTAAVGGVFDVSNADR	iTRAQ4plex@N-term		0.0125379	2108.04	703.687	2108.03	703.682	3	2.17	0
				99	LAVEALSSLDGDLAGR	iTRAQ4plex@N-term		0.0294213	1729.96	577.662	1729.93	577.652	3	4.35	0
				99	LLIEMEQR	iTRAQ4plex@N-term		-0.0187942	1174.63	588.323	1174.65	588.332	2	139.5	109.15	0.782437
				99	VLTPELYAELR	iTRAQ4plex@N-term		0.0171835	1446.84	724.426	1446.82	724.417	2	97.96	66.72	0.681094
				98	VLTPELYAELR	iTRAQ4plex@N-term		-0.0199748	1446.8	724.408	1446.82	724.417	2	275.26	213.92	0.777156
				35	DWPDAR	iTRAQ4plex@N-term		-0.00209625	902.435	452.225	902.437	452.226	2	124.42	94.67
22.51	IPI:IPI00472724.1; IPI:IPI00396485.3; IPI:IPI00025447.6	EEF1A1	Eukaryotic translation elongation factor 1 alpha-like 3; Elongation factor 1-alpha 1; EEF1A1 protein	99	EVSTYIK	iTRAQ4plex@N-term; iTRAQ4plex(K)@7		0.00252927	1126.65	564.332	1126.65	564.331	2	381.26	260.8	0.684048
				99	IGGIGTVPVGR	iTRAQ4plex@N-term		-0.0231139	1168.68	585.348	1168.7	585.36	2	80.3	45.85	0.570984
				99	QTVAVGVIK	iTRAQ4plex@N-term; iTRAQ4plex(K)@9		-0.0115119	1201.75	401.591	1201.76	401.595	3	956.72	767.74	0.802471
				99	YEEIVK	iTRAQ4plex@N-term; iTRAQ4plex(K)@6		0.0259909	1067.64	534.826	1067.61	534.813	2	239.75	195.13	0.813889
				99	YYVTIIDAPGHR	iTRAQ4plex@N-term		0.0127925	1547.83	516.952	1547.82	516.948	3	3.26	0	0
				99	GNVAGDSK	iTRAQ4plex@N-term; iTRAQ4plex(K)@8		-0.00105428	1034.56	518.287	1034.56	518.287	2	47.45	31.23	0.658166
				99	IGGIGTVPVGR	iTRAQ4plex@N-term		-0.0249528	1168.68	585.347	1168.7	585.36	2	673.42	500	0.742479
				99	QTVAVGVIK	iTRAQ4plex@N-term; iTRAQ4plex(K)@9		0.986618	1202.75	401.924	1201.76	401.595	3	82.75	84.82	1.02502
				93	EAAEMGK	iTRAQ4plex@N-term; iTRAQ4plex(K)@7		-0.00223166	1022.53	512.272	1022.53	512.273	2	1482.04	1102.24	0.743732
				78	QTVAVGVIK	iTRAQ4plex@N-term; iTRAQ4plex(K)@9		0.0360076	1201.8	401.607	1201.76	401.595	3	2.08	2.06
				77	YEEIVK	iTRAQ4plex@N-term; iTRAQ4plex(K)@6		0.0120553	1067.62	534.819	1067.61	534.813	2	395.9	306.76
				72	EHALLAY	iTRAQ4plex@N-term	cleaved Y-T@C-term	-0.000274355	959.52	480.767	959.52	480.767	2	38.65	26.29
				28	YEEIVK	iTRAQ4plex@N-term; iTRAQ4plex(K)@6		-0.0109383	1067.6	534.807	1067.61	534.813	2	4203.13	2981.86
22.2	IPI:IPI00328343.7	DDX39B	Spliceosome RNA helicase BAT1	99	FMQDPMEIFVDDETK	iTRAQ4plex@N-term; iTRAQ4plex(K)@15		0.0316205	2132.04	711.686	2132	711.676	3	26.37	17.14	0.649981
				99	GSYVSIHSSGFR	iTRAQ4plex@N-term		-0.0188483	1439.71	480.91	1439.73	480.917	3	32.11	28.72	0.894425
				99	ILNDVQDR	iTRAQ4plex@N-term		0.00988545	1115.62	558.815	1115.61	558.81	2	3572.51	2590.36	0.725081
				99	ILVATNLFGR	iTRAQ4plex@N-term		-0.020129	1246.73	624.373	1246.75	624.383	2	2467.88	1711.01	0.693312
				99	VAVFFGGLSIK	iTRAQ4plex@N-term; iTRAQ4plex(K)@11		-0.0176206	1424.85	475.956	1424.86	475.962	3	5.25	4.07	0.775238
				99	ILNDVQDR	iTRAQ4plex@N-term		-0.0111234	1115.59	558.805	1115.61	558.81	2	643.9	454	0.705078
				99	ILVATNLFGR	iTRAQ4plex@N-term		0.02128	1246.77	624.394	1246.75	624.383	2	46.08	37.79	0.820095
				99	ILVATNLFGR	iTRAQ4plex@N-term		-0.0119087	1246.74	624.377	1246.75	624.383	2	270.82	199.06	0.735027
				98	MLEQLDMR	iTRAQ4plex@N-term		0.00726851	1178.6	590.306	1178.59	590.303	2	371.18	239.79	0.646021
				95	ILALAR	iTRAQ4plex@N-term		-0.000449726	799.54	400.777	799.54	400.777	2	69.13	56.22	0.81325
				92	MLEQLDMR	iTRAQ4plex@N-term		-0.0134242	1178.58	590.296	1178.59	590.303	2	213.57	142.34	0.666479
				62	DVQEIFR	iTRAQ4plex@N-term		0.0110058	1049.57	525.794	1049.56	525.789	2	454.44	371.15
				61	DVQEIFR	iTRAQ4plex@N-term		-0.00938022	1049.55	525.784	1049.56	525.789	2	1111.12	729.93
				37	GMDIER	iTRAQ4plex@N-term		0.011227	863.44	432.728	863.429	432.722	2	1491.69	1008.58
				30	ILNDVQDR	iTRAQ4plex@N-term		-0.0087013	1115.6	558.806	1115.61	558.81	2	117.48	91.73
				10	MLEQLDMR	iTRAQ4plex@N-term; Oxidation(M)@7		-0.0201662	1194.57	598.29	1194.59	598.3	2	127.56	94.51
22.02	IPI:IPI00152441.3	SPP	Signal peptide peptidase	99	DPAAVTESK	iTRAQ4plex@N-term; iTRAQ4plex(K)@9		0.031059	1204.69	603.35	1204.65	603.334	2	1	91.06	94.51
				99	GEVTEMFSYEESNPKDPAAVTESK	iTRAQ4plex@N-term; iTRAQ4plex(K)@15; iTRAQ4plex(K)@24		-0.0289567	3076.46	770.123	3076.49	770.13	4	14.83	208.4	14.0526
				99	LVFPQDLLEK	iTRAQ4plex@N-term; iTRAQ4plex(K)@10		0.0437668	1488.92	745.469	1488.88	745.447	2	5.45	74.47	13.6642
				99	NASDMPETITSR	iTRAQ4plex@N-term		-0.0285299	1464.67	733.343	1464.7	733.357	2	101.01	11848.9	117.304
				99	GEVTEMFSYEESNPKDPAAVTESK	iTRAQ4plex@N-term; iTRAQ4plex(K)@15; iTRAQ4plex(K)@24		-0.0449831	3076.45	770.119	3076.49	770.13	4	113.66	2079.89	18.2992
				99	GEVTEMFSYEESNPKDPAAVTESK	iTRAQ4plex@N-term; iTRAQ4plex(K)@15; iTRAQ4plex(K)@24		-0.0133323	3076.48	770.127	3076.49	770.13	4	1	6.5	6.5
				99	GEVTEMFSYEESNPKDPAAVTESK	iTRAQ4plex@N-term; iTRAQ4plex(K)@15; iTRAQ4plex(K)@24		-0.0274046	3076.46	770.123	3076.49	770.13	4	11.45	4466.24	390.065
				99	GEVTEMFSYEESNPKDPAAVTESK	iTRAQ4plex@N-term; Tyr->Asp@9; iTRAQ4plex(S)@12; iTRAQ4plex(K)@15; iTRAQ4plex(K)@24		-0.0245824	3172.53	794.14	3172.56	794.146	4	12.48	37.26	2.98558
				99	LVFPQDLLEK	iTRAQ4plex@N-term; iTRAQ4plex(K)@10		-0.00271632	1488.88	745.446	1488.88	745.447	2	1	2889.04	2889.04
				99	NASDMPETITSR	iTRAQ4plex@N-term		-0.019084	1464.68	733.348	1464.7	733.357	2	1	438.9	438.9
				99	NASDMPETITSR	iTRAQ4plex@N-term; Oxidation(M)@5		-0.0318805	1480.66	741.339	1480.69	741.355	2	10.59	4169.79	393.748
				99	NASDMPETITSR	iTRAQ4plex@N-term; Met->Val@5		-0.0483769	1432.68	717.347	1432.73	717.371	2	35.68	587.65	16.47
				99	NASDMPETITSR	iTRAQ4plex@N-term; Oxidation(M)@5		-0.03952	1480.66	741.335	1480.69	741.355	2	0.11	95.25	865.909
				99	NASDMPETITSR	iTRAQ4plex@N-term		0.0104709	1464.71	733.362	1464.7	733.357	2	6.31	154.64	24.5071
				98	LVFPQDLLEK	iTRAQ4plex@N-term; iTRAQ4plex(K)@10		-0.00210595	1488.88	745.446	1488.88	745.447	2	39.62	534.4	13.4881
				90	GEVTEMFSYEESNPK	iTRAQ4plex@N-term; Oxidation(M)@6; iTRAQ4plex(K)@15		-0.00147086	2049.94	684.322	2049.94	684.322	3	127.35	237.32	1.86353
				74	GEVTEMFSYEESNPK	iTRAQ4plex@N-term; iTRAQ4plex(K)@15		-0.0616267	2033.89	678.97	2033.95	678.99	3	40.69	74.95
				64	DPAAVTESK	iTRAQ4plex@N-term; iTRAQ4plex(K)@9		0.0170396	1204.67	402.564	1204.65	402.559	3	5.77	17.03
				60	DPAAVTESK	iTRAQ4plex@N-term; iTRAQ4plex(K)@9		0.00447536	1204.66	402.56	1204.65	402.559	3	315.85	366.7
				40	EGTEASASK	iTRAQ4plex@N-term; iTRAQ4plex(K)@9		-0.00471256	1166.6	389.873	1166.6	389.875	3	245.77	70.38
				39	EGTEASASK	Glu->pyro-Glu@N-term; iTRAQ4plex(K)@9		-0.0267743	1004.46	503.239	1004.49	503.252	2	11.86	1.59
				37	NASDMPETITSR	iTRAQ4plex@N-term		0.961071	1465.66	489.561	1464.7	489.241	3	3163.98	2485.21
				19	EGTEASASK	Carbamyl@N-term; iTRAQ4plex(K)@9		-0.0087288	1065.5	533.756	1065.51	533.76	2	9.69	1.69
				15	EGTEASASK	iTRAQ4plex@N-term; Thr->Glu@3; iTRAQ4plex(K)@9		0.0659684	1194.66	598.339	1194.6	598.306	2	68.65	12.88
21.65	IPI:IPI00303300.3	FKBP10	FK506-binding protein 10 precursor	99	FDSSYDR	iTRAQ4plex@N-term		0.00960982	1032.47	517.244	1032.46	517.239	2	162.52	117.77	0.724649
				99	MVQDGDFVR	iTRAQ4plex@N-term		0.0118751	1209.61	605.81	1209.59	605.804	2	1297.96	917.06	0.706539
				99	VIEGLDTGLQGMCVGER	iTRAQ4plex@N-term; Pyridylethyl(C)@13		-0.0241781	2024.99	676.004	2025.01	676.012	3	48.25	37.75	0.782383
				98	AQVSEGK	iTRAQ4plex@N-term; iTRAQ4plex(K)@7		0.992039	1006.56	504.288	1005.57	503.792	2	291.18	250.19	0.859228
				98	TIGDMFQNQDR	iTRAQ4plex@N-term		0.032738	1467.72	734.869	1467.69	734.852	2	452.71	325.7	0.719445
				97	GGTYDTYVGSGWLIK	iTRAQ4plex@N-term; iTRAQ4plex(K)@15		0.0107653	1904	635.675	1903.99	635.671	3	2.08	2.06	0.990385
				90	MVQDGDFVR	iTRAQ4plex@N-term; Oxidation(M)@1		-0.0205648	1225.57	613.791	1225.59	613.801	2	591.12	446.7	0.755684
				82	FDSSYDR	iTRAQ4plex@N-term		0.0396411	1032.5	517.259	1032.46	517.239	2	1017.29	786.51
				72	ITVDELK	iTRAQ4plex@N-term; iTRAQ4plex(K)@7		-0.00344218	1104.66	553.337	1104.66	553.339	2	1207.7	944.46
				52	LITGMDR	iTRAQ4plex@N-term		0.0259923	948.544	475.279	948.518	475.266	2	65.79	58.46
20.72	IPI:IPI00644712.3; IPI:IPI00465430.5	Ku70	ATP-dependent DNA helicase 2 subunit 1; 70 kDa protein	99	DSLIFLVDASK	iTRAQ4plex@N-term; iTRAQ4plex(K)@11		0.0333224	1494.89	499.303	1494.85	499.292	3	0	2.17
				99	ELVYPPDYNPEGK	iTRAQ4plex@N-term; iTRAQ4plex(K)@13		-0.00789738	1807.92	603.646	1807.92	603.648	3	58.7	39.4	0.67121
				99	LGSLVDEFK	iTRAQ4plex@N-term; iTRAQ4plex(K)@9		-0.0174805	1294.72	432.581	1294.74	432.586	3	14.84	7.93	0.534367
				99	NIPPYFVALVPQEEELDDQK	iTRAQ4plex@N-term; iTRAQ4plex(K)@20		-0.090064	2631.28	878.1	2631.37	878.13	3	296.54	192.46	0.649019
				99	NIYVLQELDNPGAK	iTRAQ4plex@N-term; iTRAQ4plex(K)@14		-0.0140133	1861	621.342	1861.02	621.347	3	1.99	4.23	2.12563
				99	SQIYGSR	iTRAQ4plex@N-term		0.00495385	953.51	477.762	953.505	477.76	2	306.01	211.49	0.691121
				34	AIVEK	iTRAQ4plex@N-term; iTRAQ4plex(K)@5		-0.0142642	846.528	424.271	846.542	424.278	2	25.05	22.58
				23	ILELDQFK	iTRAQ4plex@N-term; iTRAQ4plex(K)@8		-0.0204552	1292.74	647.376	1292.76	647.386	2	355.75	280.63
				19	EDLLR	iTRAQ4plex@N-term	cleaved L-E@N-term	0.0125211	788.464	395.239	788.451	395.233	2	120.25	114.35
				10	VEYSEEELK	iTRAQ4plex@N-term; iTRAQ4plex(K)@9		0.00344321	1412.73	471.918	1412.73	471.917	3	13.61	11.24
				12	NLVQK	iTRAQ4plex@N-term; Deamidated(Q)@4; iTRAQ4plex(K)@5	cleaved Y-N@N-term	0.0218755	889.57	445.792	889.548	445.781	2	39.8	32.68
20.3	IPI:IPI00186290.5	EEF2	Elongation factor 2	99	EGALCEENMR	iTRAQ4plex@N-term; Pyridylethyl(C)@5		0.0185321	1399.65	467.558	1399.63	467.552	3	81.71	58.76	0.719129
				99	EGIPALDNFLDKL	iTRAQ4plex@N-term; iTRAQ4plex(K)@12	missed K-L@12	-0.0363543	1731.93	578.317	1731.97	578.329	3	149.31	151.97	1.01782
				99	ETVSEESNVLCLSK	iTRAQ4plex@N-term; Pyridylethyl(C)@11; iTRAQ4plex(K)@14		0.0488589	1930.04	644.356	1930	644.339	3	162.27	129.66	0.799039
				99	FSVSPVVR	iTRAQ4plex@N-term		-0.0159543	1033.59	517.801	1033.6	517.809	2	348.98	227.65	0.65233
				99	GEGQLGPAER	iTRAQ4plex@N-term		0.00488974	1156.6	579.308	1156.6	579.305	2	693.38	551.26	0.795033
				99	YEWDVAEAR	iTRAQ4plex@N-term		0.0238789	1281.64	641.825	1281.61	641.813	2	178.64	128.7	0.720443
				99	GEGQLGPAER	iTRAQ4plex@N-term		0.0226085	1156.62	579.317	1156.6	579.305	2	103.98	74.99	0.721196
				98	AYLPVNESFGFTADLR	iTRAQ4plex@N-term		-0.0109852	1942.98	648.667	1942.99	648.671	3	0	0
				98	VNFTVDQIR	iTRAQ4plex@N-term		0.0202935	1234.7	618.357	1234.68	618.347	2	98.02	87.33	0.890941
				97	VAVEAK	iTRAQ4plex@N-term; iTRAQ4plex(K)@6		0.993551	904.557	453.286	903.563	452.789	2	220.91	152.85	0.691911
				96	SDPVVSYR	iTRAQ4plex@N-term		0.0014029	1065.56	533.787	1065.56	533.786	2	1263.99	1023.76	0.809943
				96	SDPVVSYR	iTRAQ4plex@N-term		0.0166889	1065.57	533.794	1065.56	533.786	2	1050.12	857.86	0.816916
				89	VFDAIMNFK	iTRAQ4plex@N-term; iTRAQ4plex(K)@9		0.00998363	1371.76	458.259	1371.75	458.256	3	20.18	9.84
				85	SDPVVSYR	iTRAQ4plex@N-term		-0.00318117	1065.55	533.784	1065.56	533.786	2	245.03	203.51
				57	VAVEAK	iTRAQ4plex@N-term; iTRAQ4plex(K)@6		0.0429692	903.606	452.81	903.563	452.789	2	28.21	24.59
				33	SDPVVSYR	iTRAQ4plex@N-term		0.00937216	1065.57	533.791	1065.56	533.786	2	18.86	15.31
				19	TILMMGR	iTRAQ4plex@N-term		0.00938125	964.542	483.278	964.532	483.273	2	1011.92	763.11
20.27	IPI:IPI00022790.1	MFAP1	Microfibrillar-associated protein 1	99	EDSSEEEEEEIDDEEIER	iTRAQ4plex@N-term		0.0499016	2354	785.675	2353.95	785.658	3	2.51	9.61	3.82869
				99	EQEAEPEEQEEDSSSDPR	iTRAQ4plex@N-term		-0.0390072	2233.88	745.635	2233.92	745.648	3	13.56	12.32	0.908555
				99	ISEDVEER	iTRAQ4plex@N-term		0.0212366	1119.57	560.794	1119.55	560.784	2	14.7	11.21	0.762585
				99	NLTEEER	iTRAQ4plex@N-term		1.00029	1034.52	518.265	1033.52	517.765	2	80.34	68.57	0.853498
				99	RPDYAPMESSDEEDEEFQFIK	iTRAQ4plex@N-term; iTRAQ4plex(K)@21		0.00906418	2849.3	713.333	2849.29	713.331	4	18.05	8.86	0.490859
				99	EDSSEEEEEEIDDEEIER	iTRAQ4plex@N-term		-0.0773567	2353.88	785.632	2353.95	785.658	3	6.29	5.1	0.810811
				89	ISEDVEER	iTRAQ4plex@N-term		-0.00637378	1119.55	560.781	1119.55	560.784	2	678.24	666.51
19.94	IPI:IPI00651677.1; IPI:IPI00023785.5	DDX17	Splice Isoform 2 of Probable ATP-dependent RNA helicase DDX17; Splice Isoform 1 of Probable ATP-dependent RNA helicase DDX17	99	ELAQQVQQVADDYGK	iTRAQ4plex@N-term; iTRAQ4plex(K)@15		-0.00884022	1979.01	660.678	1979.02	660.681	3	27.36	32.2	1.1769
				99	GLDVEDVK	iTRAQ4plex@N-term; iTRAQ4plex(K)@8	cleaved L-G@N-term	1.00455	1162.65	582.334	1161.65	581.832	2	28.31	22.42	0.791946
				99	GTAYTFFTPGNLK	iTRAQ4plex@N-term; iTRAQ4plex(K)@13		0.0392091	1703.95	568.991	1703.91	568.978	3	6.43	1.85	0.287714
				99	LIDFLESGK	iTRAQ4plex@N-term; iTRAQ4plex(K)@9		0.0122011	1308.77	655.39	1308.75	655.384	2	185.48	113.38	0.611279
				99	MLDMGFEPQIR	iTRAQ4plex@N-term		0.0362555	1479.77	740.892	1479.73	740.874	2	617.54	440.13	0.712715
				99	LIDFLESGK	iTRAQ4plex@N-term; iTRAQ4plex(K)@9		0.0385688	1308.79	655.403	1308.75	655.384	2	290.47	196.06	0.674975
				81	EANQAINPK	iTRAQ4plex@N-term; iTRAQ4plex(K)@9	cleaved E-E@N-term	0.0138747	1271.72	424.914	1271.71	424.91	3	10.63	4.89	0.460019
				57	QTLMWSATWPK	iTRAQ4plex@N-term; iTRAQ4plex(K)@11		-0.0183379	1635.85	546.291	1635.87	546.297	3	17.11	5.66
				57	EANQAINPK	iTRAQ4plex@N-term; iTRAQ4plex(K)@9	cleaved E-E@N-term	0.0163467	1271.72	424.915	1271.71	424.91	3	19.52	25.01
				19	EANQAINPK	iTRAQ4plex@N-term; iTRAQ4plex(K)@9	cleaved E-E@N-term	0.00911383	1271.72	424.913	1271.71	424.91	3	29.26	42.93
19.64	IPI:IPI00015842.1	RCN1	Reticulocalbin-1 precursor	99	AADLNGDLTATR	iTRAQ4plex@N-term		-0.0163259	1360.69	681.352	1360.71	681.361	2	1219.3	700.96	0.574887
				99	IDNDGDGFVTTEELK	iTRAQ4plex@N-term; iTRAQ4plex(K)@15		0.00291586	1939.96	647.662	1939.96	647.661	3	165.38	119.59	0.723123
				99	TFDQLTPDESK	iTRAQ4plex@N-term; iTRAQ4plex(K)@11		0.00659076	1567.8	523.609	1567.8	523.606	3	4.02	7.38	1.83582
				99	YIFDNVAK	iTRAQ4plex@N-term; iTRAQ4plex(K)@8		0.017232	1256.72	629.366	1256.7	629.358	2	589.33	394.63	0.669625
				99	AADLNGDLTATR	iTRAQ4plex@N-term		-0.0106484	1360.7	681.355	1360.71	681.361	2	1100.86	682.97	0.620397
				99	AADLNGDLTATR	iTRAQ4plex@N-term		0.0176705	1360.72	681.37	1360.71	681.361	2	35.77	25.3	0.707297
				99	IDNDGDGFVTTEELK	iTRAQ4plex@N-term; iTRAQ4plex(K)@15		-0.0361524	1939.93	647.649	1939.96	647.661	3	73.21	59.28	0.809725
				98	TFDQLTPDESK	iTRAQ4plex@N-term; iTRAQ4plex(K)@11		-0.00805716	1567.79	523.604	1567.8	523.606	3	15.88	8.96	0.564232
				95	EQFNEFR	iTRAQ4plex@N-term		-0.0293029	1112.51	557.261	1112.54	557.276	2	3859.02	2087.71	0.540995
				89	ISWEEYK	iTRAQ4plex@N-term; iTRAQ4plex(K)@7		0.0215863	1241.68	621.845	1241.65	621.834	2	936.34	553.5
19.31	IPI:IPI00025366.4	CS	Citrate synthase, mitochondrial precursor	99	ALGVLAQLIWSR	iTRAQ4plex@N-term		0.00970066	1469.89	735.954	1469.88	735.949	2	1405.84	883.76	0.628635
				99	AYAQGISR	iTRAQ4plex@N-term		-0.0276895	1008.52	505.267	1008.55	505.281	2	4790.45	3325.1	0.69411
				99	DILADLIPK	iTRAQ4plex@N-term; iTRAQ4plex(K)@9		-0.0193866	1284.77	643.392	1284.79	643.402	2	156.74	111.54	0.711624
				99	DYIWNTLNSGR	iTRAQ4plex@N-term		0.0247553	1481.76	741.889	1481.74	741.877	2	95.82	77.55	0.80933
				99	IVPNVLLEQGK	iTRAQ4plex@N-term; iTRAQ4plex(K)@11		0.0180738	1496.93	499.986	1496.92	499.98	3	62.68	52.12	0.831525
				99	TVVGQITVDMMYGGMR	iTRAQ4plex@N-term		-0.0389741	1900.89	634.639	1900.93	634.652	3	5.29	2.99	0.565217
				99	AYAQGISR	iTRAQ4plex@N-term		0.0121911	1008.56	505.287	1008.55	505.281	2	354.98	251.42	0.708265
				95	GLVYETSVLDPDEGIR	iTRAQ4plex@N-term		0.000677941	1905.98	636.334	1905.98	636.334	3	8.71	11.45	1.31458
				94	LVAQLYK	iTRAQ4plex@N-term; iTRAQ4plex(K)@7		-0.0240026	1121.68	561.848	1121.71	561.86	2	4124.21	3012.97	0.730557
				14	TVVGQITVDMMYGGMR	iTRAQ4plex@N-term		0.0126619	1900.95	634.656	1900.93	634.652	3	0	0
17.86	IPI:IPI00002520.1	SHMT2	Serine hydroxymethyltransferase, mitochondrial precursor	99	AMADALLER	iTRAQ4plex@N-term		0.00853955	1132.61	567.313	1132.6	567.309	2	829.13	527.35	0.636028
				99	EIPYTFEDR	iTRAQ4plex@N-term		-0.00494025	1312.64	657.326	1312.64	657.328	2	165.08	105.73	0.640477
				99	ISATSIFFESMPYK	iTRAQ4plex@N-term; iTRAQ4plex(K)@14		-0.00785863	1907.99	637.003	1907.99	637.005	3	37.33	14.41	0.386017
				99	QHSNAAQTQTGEANR	Gln->pyro-Glu@N-term	cleaved A-Q@N-term	0.0108022	1594.72	798.367	1594.71	798.362	2	0	0
				99	VLELVSITANK	iTRAQ4plex@N-term; iTRAQ4plex(K)@11		-0.00111157	1473.9	492.307	1473.9	492.308	3	0	2.17
				98	VLELVSITANK	iTRAQ4plex@N-term; iTRAQ4plex(K)@11		-0.00699131	1473.89	492.305	1473.9	492.308	3	2.17	0
				93	EIPYTFEDR	iTRAQ4plex@N-term		-0.0271286	1312.62	657.315	1312.64	657.328	2	572.34	329.36	0.575462
				90	LGAPALTSR	iTRAQ4plex@N-term		0.0331192	1028.64	515.329	1028.61	515.312	2	80.25	47.02	0.585919
				22	VEQFAR	iTRAQ4plex@N-term		-0.000415631	892.488	447.252	892.489	447.252	2	27.13	24.64
16.38	IPI:IPI00215638.5	DHX9	ATP-dependent RNA helicase A	99	AENNSEVGASGYGVPGPTWDR	iTRAQ4plex@N-term		-0.00605399	2306.06	769.695	2306.07	769.697	3	47.95	35.52	0.740772
				99	DFVNYLVR	iTRAQ4plex@N-term		-0.0283445	1168.61	585.311	1168.64	585.325	2	809.24	708.03	0.874932
				99	GMTLVTPLQLLLFASK	iTRAQ4plex@N-term; iTRAQ4plex(K)@16		-0.0336894	2019.17	674.064	2019.2	674.076	3	50.05	46.25	0.924076
				99	ISAVSVAER	iTRAQ4plex@N-term		0.0167123	1074.63	538.323	1074.62	538.315	2	976.44	686.98	0.703556
				99	LETHMTPEMFR	iTRAQ4plex@N-term		0.0187574	1534.76	512.593	1534.74	512.587	3	36.49	30.68	0.840778
				99	YQILPLHSQIPR	iTRAQ4plex@N-term		-0.0350497	1607.89	536.971	1607.93	536.983	3	70.05	57.17	0.816131
				99	YTQVGPDHNR	iTRAQ4plex@N-term		0.0260407	1329.68	444.234	1329.65	444.226	3	19.04	10.97	0.576155
				99	AENNSEVGASGYGVPGPTWDR	iTRAQ4plex@N-term		-0.0655037	2306	769.675	2306.07	769.697	3	14.56	14.44	0.991758
				99	AIEPPPLDAVIEAEHTLR	iTRAQ4plex@N-term		0.04039	2114.19	705.737	2114.15	705.724	3	8.36	7.17	0.857656
				99	DFVNYLVR	iTRAQ4plex@N-term		-0.00823655	1168.63	585.321	1168.64	585.325	2	132.47	143.05	1.07987
				99	DFVNYLVR	iTRAQ4plex@N-term		0.990885	1169.63	585.821	1168.64	585.325	2	98.72	87.23	0.88361
				95	QPAIISQLDPVNER	iTRAQ4plex@N-term		0.0215219	1722.96	575.327	1722.94	575.32	3	20.8	17.38	0.835577
				26	ILTTEGR	iTRAQ4plex@N-term		0.0222659	932.564	467.289	932.541	467.278	2	557.39	470.99
				24	YPSPFFVFGEK	iTRAQ4plex@N-term; iTRAQ4plex(K)@11		0.00878999	1604.86	535.96	1604.85	535.957	3	25.14	20.41
				10	NFAGNR	iTRAQ4plex@N-term		0.0118801	821.438	411.726	821.427	411.721	2	143.57	104.56
16.21	IPI:IPI00414335.1	ILF3	Splice Isoform 3 of Interleukin enhancer-binding factor 3	99	AYAALAALEK	iTRAQ4plex@N-term; iTRAQ4plex(K)@10		-0.00268284	1307.77	436.93	1307.77	436.93	3	0	0
				99	EDITQSAQH	iTRAQ4plex@N-term	cleaved H-A@C-term	0.0151489	1171.57	586.794	1171.56	586.787	2	33.37	20.04	0.600539
				99	EDITQSAQHALR	iTRAQ4plex@N-term		-0.0145497	1511.77	504.93	1511.78	504.934	3	8.69	0
				99	LFPDTPLALDANK	iTRAQ4plex@N-term; iTRAQ4plex(K)@13		-0.0210713	1701.93	568.318	1701.95	568.325	3	59.06	33.9	0.573993
				99	NPVMELNEK	iTRAQ4plex@N-term; iTRAQ4plex(K)@9		0.00414634	1360.73	454.584	1360.73	454.583	3	31.24	29.85	0.955506
				99	SIGTANRPMGAGEALR	iTRAQ4plex@N-term		-0.0170776	1743.9	582.307	1743.92	582.313	3	261.07	141.14	0.540621
				99	VLQDMGLPTGAEGR	iTRAQ4plex@N-term		0.0353809	1586.86	529.959	1586.82	529.948	3	20.9	15.21	0.727751
				99	EDITQSAQHALR	iTRAQ4plex@N-term		1.00108	1512.78	505.268	1511.78	504.934	3	35.08	30.74	0.876283
				90	VLGMDPLPSK	iTRAQ4plex@N-term; iTRAQ4plex(K)@10		-0.00533576	1343.77	448.93	1343.77	448.931	3	65.7	29.25	0.445205
				26	VPTWGPLR	iTRAQ4plex@N-term		-0.00581708	1068.61	535.314	1068.62	535.317	2	561.14	308.44
16	IPI:IPI00472068.1; IPI:IPI00383581.3	GANAB	107 kDa protein; Splice Isoform 1 of Neutral alpha-glucosidase AB precursor	99	DENSVELTMAEGPYK	iTRAQ4plex@N-term; iTRAQ4plex(K)@15		-0.023483	1969.93	657.651	1969.95	657.659	3	27.08	25.73	0.950148
				99	VSQGSKDPAEGDGAQPEETPR	iTRAQ4plex@N-term; iTRAQ4plex(K)@6		-0.0247229	2442.16	611.548	2442.19	611.554	4	36.04	27.44	0.761376
				99	WYQMGAYQPFFR	iTRAQ4plex@N-term		-0.0223155	1736.8	579.942	1736.83	579.949	3	6.29	5.1	0.810811
				98	LDLLEDR	iTRAQ4plex@N-term		0.000391125	1016.56	509.289	1016.56	509.288	2	51.74	27.77	0.536722
				98	MMDYLQGSGETPQTDVR	iTRAQ4plex@N-term		0.0110068	2070.96	691.327	2070.95	691.323	3	11.44	11.34	0.991259
				91	YFTWDPSR	iTRAQ4plex@N-term		-0.0107564	1214.57	608.294	1214.58	608.299	2	300.71	135.88	0.451864
				87	LDLLEDR	iTRAQ4plex@N-term		-0.0130298	1016.55	509.282	1016.56	509.288	2	419.29	196.13
				67	DPAEGDGAQPEETPR	iTRAQ4plex@N-term		0.0709233	1711.85	571.623	1711.78	571.6	3	2.08	2.06
				34	IDELEPR	iTRAQ4plex@N-term		0.055913	1014.6	508.309	1014.55	508.281	2	1980.21	1145.09
				20	VDSGYR	iTRAQ4plex@N-term		0.0112383	839.437	420.726	839.426	420.72	2	122.09	76.35
				14	YFTWDPSR	iTRAQ4plex@N-term		0.0228616	1214.61	608.311	1214.58	608.299	2	159.65	88.51
15.89	IPI:IPI00215637.4	DDX3X	ATP-dependent RNA helicase DDX3X	99	DSSGWSSSK	iTRAQ4plex@N-term; iTRAQ4plex(K)@9		0.0221626	1227.62	614.817	1227.6	614.806	2	29.3	24.58	0.838908
				99	HVINFDLPSDIEEYVHR	iTRAQ4plex@N-term		0.0317509	2226.15	557.545	2226.12	557.537	4	6.19	7.27	1.17447
				99	SDYDGIGSR	iTRAQ4plex@N-term		0.0315513	1112.55	557.284	1112.52	557.268	2	185.81	146.93	0.790754
				99	VGNLGLATSFFNER	iTRAQ4plex@N-term		0.0120377	1667.89	556.97	1667.88	556.966	3	2.05	0
				99	MLDMGFEPQIR	iTRAQ4plex@N-term		0.0362555	1479.77	740.892	1479.73	740.874	2	617.54	440.13	0.712715
				97	VGNLGLATSFFNER	iTRAQ4plex@N-term		0.0153609	1667.89	556.971	1667.88	556.966	3	23.08	15.1	0.654246
				78	FSGGFGAR	iTRAQ4plex@N-term		-0.0124411	941.472	471.743	941.484	471.749	2	1726.49	1377.18
				43	GSSRGRSKSSR	No iTRAQ4plex@N-term; Lys->Arg@8	missed R-G@4; missed R-S@6; missed K-S@8	0.00537973	1191.62	596.819	1191.62	596.816	2	182.2	115.73
				15	LDISNVK	iTRAQ4plex@N-term; iTRAQ4plex(K)@7	cleaved G-L@N-term	0.0327266	1075.68	538.848	1075.65	538.831	2	570.14	338.27
15.54	IPI:IPI00020984.1	CNX	Calnexin precursor	99	AEEDEILNR	iTRAQ4plex@N-term		0.0106905	1231.63	616.821	1231.62	616.816	2	593.04	628.58	1.05993
				99	APVPTGEVYFADSFDR	iTRAQ4plex@N-term		0.0115845	1913.94	638.987	1913.93	638.983	3	37.44	33.88	0.904915
				99	DDTDDEIAK	iTRAQ4plex@N-term; iTRAQ4plex(K)@9		0.00197996	1308.63	655.323	1308.63	655.322	2	111.02	87.72	0.790128
				99	GLVLMSR	iTRAQ4plex@N-term		-0.0109702	918.533	460.274	918.544	460.279	2	77.09	69.81	0.905565
				99	GTLSGWILSK	iTRAQ4plex@N-term; iTRAQ4plex(K)@10		0.00191173	1348.8	675.406	1348.8	675.405	2	129.83	154.04	1.18647
				99	IVDDWANDGWGLK	iTRAQ4plex@N-term; iTRAQ4plex(K)@13		-0.029542	1775.88	592.967	1775.91	592.977	3	41.12	52.09	1.26678
				99	TGIYEEK	iTRAQ4plex@N-term; iTRAQ4plex(K)@7		-0.00783649	1126.6	564.309	1126.61	564.313	2	42.78	63.91	1.49392
				99	AEEDEILNR	iTRAQ4plex@N-term		-0.00791359	1231.61	616.812	1231.62	616.816	2	34.84	46.99	1.34874
				99	APVPTGEVYFADSFDR	iTRAQ4plex@N-term		-0.00414011	1913.92	638.982	1913.93	638.983	3	4.84	7.33	1.51446
				99	GLVLMSR	iTRAQ4plex@N-term		-0.00124753	918.543	460.279	918.544	460.279	2	61.53	56.6	0.919876
				93	AEEDEILNRSPR	iTRAQ4plex@N-term; Phospho(S)@10	missed R-S@9	-0.00366726	1651.77	551.596	1651.77	551.597	3	27.64	33.27	1.20369
				27	TYFTDK	iTRAQ4plex@N-term; iTRAQ4plex(K)@6		-0.00256748	1061.56	531.788	1061.56	531.789	2	856.61	666.55
14.61	IPI:IPI00157908.3; IPI:IPI00000690.1	PDCD8	programmed cell death 8 isoform 2; Splice Isoform 1 of Programmed cell death protein 8, mitochondrial precursor	99	ALGTEVIQLFPEK	iTRAQ4plex@N-term; iTRAQ4plex(K)@13		-0.0115847	1731.99	578.337	1732	578.341	3	0	0
				99	SATEQSGTGIR	iTRAQ4plex@N-term		0.0437512	1249.68	625.848	1249.64	625.826	2	428.52	344.26	0.80337
				99	VLIVSEDPELPYMRPPLSK	iTRAQ4plex@N-term; iTRAQ4plex(K)@19		0.000523951	2470.38	618.601	2470.38	618.601	4	12.81	4.79	0.373927
				99	VLIVSEDPELPYMRPPLSK	iTRAQ4plex@N-term; iTRAQ4plex(K)@19		0.0276242	2470.4	618.608	2470.38	618.601	4	48.56	49.56	1.02059
				98	ILPEYLSNWTMEK	iTRAQ4plex@N-term; iTRAQ4plex(K)@13		0.031488	1911.04	638.02	1911.01	638.009	3	22.02	17.32	0.786558
				96	AALSASEGEEVPQDK	iTRAQ4plex@N-term; iTRAQ4plex(K)@15		0.0231714	1817.95	606.99	1817.93	606.982	3	44.11	40.03	0.907504
				90	ISGLGLTPEQK	iTRAQ4plex@N-term; iTRAQ4plex(K)@11		0.0226569	1429.86	477.628	1429.84	477.62	3	58.46	52.42	0.896681
				36	SLSAIDR	iTRAQ4plex@N-term		0.00114094	904.511	453.263	904.51	453.262	2	644.3	379.24
14.59	IPI:IPI00022228.1	VIGLN	Vigilin	99	ASVITQVFHVPLEER	iTRAQ4plex@N-term		-0.00526405	1868.02	623.682	1868.03	623.683	3	1.47	16.16	10.9932
				99	EIAEEYGGVMVSFPR	iTRAQ4plex@N-term		0.00541287	1826.9	609.976	1826.9	609.974	3	2.25	19.38	8.61333
				99	ELLELASR	iTRAQ4plex@N-term		-0.00117589	1073.62	537.817	1073.62	537.817	2	43.94	209.15	4.7599
				99	EQLAQAVAR	iTRAQ4plex@N-term		-0.000443215	1128.64	565.326	1128.64	565.326	2	250.97	828.27	3.30027
				99	IEGDPQGVQQAK	iTRAQ4plex@N-term; iTRAQ4plex(K)@12		-0.00819762	1556.83	519.951	1556.84	519.954	3	31.28	94.8	3.03069
				99	VATLNSEEESDPPTYK	iTRAQ4plex@N-term; iTRAQ4plex(K)@16		0.0197811	2067.04	690.022	2067.03	690.016	3	170.64	210.52	1.23371
				99	EIAEEYGGVMVSFPR	iTRAQ4plex@N-term		0.0126219	1826.91	609.978	1826.9	609.974	3	15.55	16.55	1.06431
				99	EQLAQAVAR	iTRAQ4plex@N-term		0.021183	1128.66	565.337	1128.64	565.326	2	6.39	52.7	8.24726
				95	VATLNSEEESDPPTYK	iTRAQ4plex@N-term; iTRAQ4plex(K)@16		0.0195418	2067.04	690.022	2067.03	690.016	3	13.64	11.22	0.822581
				93	GNSLQEILER	iTRAQ4plex@N-term		-0.00419028	1301.7	651.858	1301.71	651.86	2	36.75	67.44	1.8351
				93	ELLELASR	iTRAQ4plex@N-term		0.01329	1073.63	537.824	1073.62	537.817	2	123.07	484.81	3.9393
				77	DLIIEQR	iTRAQ4plex@N-term		-0.00831499	1029.59	515.8	1029.59	515.804	2	132.61	313.08
				75	DFSVQIK	iTRAQ4plex@N-term; iTRAQ4plex(K)@7		-0.0200619	1123.63	562.821	1123.65	562.831	2	486.42	882.08
				60	LQDLELK	iTRAQ4plex@N-term; iTRAQ4plex(K)@7		0.00996531	1145.7	573.857	1145.69	573.852	2	253.6	788.13
				52	LVGEIMQETGTR	iTRAQ4plex@N-term		-0.998892	1475.77	738.894	1476.77	739.394	2	90.79	162.43
				43	IQQITR	iTRAQ4plex@N-term		-0.00579081	901.541	451.778	901.547	451.781	2	3.18	23.64
				25	LSVTVDPK	iTRAQ4plex@N-term; iTRAQ4plex(K)@8		0.00813422	1145.7	573.856	1145.69	573.852	2	311.82	486.4
				19	ELLELASR	iTRAQ4plex@N-term		0.0205903	1073.64	537.828	1073.62	537.817	2	42.85	106.27
				14	DLIIEQR	iTRAQ4plex@N-term		0.0107261	1029.6	515.81	1029.59	515.804	2	13.24	44.79
13.9	IPI:IPI00478540.2; IPI:IPI00022774.2	VCP	89 kDa protein; Transitional endoplasmic reticulum ATPase	99	ASGADSKGDDLSTAILK	Protein Terminal Acetyl@N-term; iTRAQ4plex(K)@7; iTRAQ4plex(K)@17	cleaved M-A@N-term; missed K-G@7	-0.0511643	1978	660.339	1978.05	660.356	3	72.84	57.11	0.784047
				99	EDEEESLNEVGYDDIGGCR	iTRAQ4plex@N-term; Pyridylethyl(C)@18		0.0665069	2377.08	793.367	2377.01	793.345	3	132.93	131	0.985481
				99	EMVELPLR	iTRAQ4plex@N-term		0.0145213	1129.64	565.829	1129.63	565.822	2	128.92	74.99	0.581679
				99	EVDIGIPDATGR	iTRAQ4plex@N-term		0.0174451	1385.74	693.88	1385.73	693.871	2	108.02	59.76	0.553231
				99	GGNIGDGGGAADR	iTRAQ4plex@N-term		0.0500978	1259.65	630.831	1259.6	630.806	2	53.69	34.23	0.637549
				99	NAPAIIFIDELDAIAPK	iTRAQ4plex@N-term; iTRAQ4plex(K)@17		0.0176389	2098.21	700.41	2098.19	700.405	3	260.75	156.23	0.599156
				85	EMVELPLR	iTRAQ4plex@N-term		0.0199274	1129.65	565.832	1129.63	565.822	2	76.54	71.99	0.940554
				84	DHFEEAMR	iTRAQ4plex@N-term		-0.0159782	1177.51	393.512	1177.53	393.518	3	36.2	40.43	1.11685
				39	SVSDNDIR	iTRAQ4plex@N-term		0.0509975	1048.58	525.296	1048.53	525.271	2	81.35	43.64
				36	SVSDNDIR	iTRAQ4plex@N-term		0.0128561	1048.54	525.277	1048.53	525.271	2	159.53	97.26
				26	SVSDNDIR	iTRAQ4plex@N-term		0.0281798	1048.56	525.285	1048.53	525.271	2	9028.41	4512.43
13.56	IPI:IPI00552639.2; IPI:IPI00479262.1; IPI:IPI00386533.1; IPI:IPI00384463.3	EIF4G1	Splice Isoform 1 of Eukaryotic translation initiation factor 4 gamma 1; 176 kDa protein; eukaryotic translation initiation factor 4 gamma, 1 isoform 3; eukaryotic translation initiation factor 4 gamma, 1 isoform 2	99	DITEEIMSGAR	iTRAQ4plex@N-term		0.0547024	1364.73	683.371	1364.67	683.344	2	55.49	42.81	0.77149
				99	EFLPEGQDIGAFVAEQK	iTRAQ4plex@N-term; iTRAQ4plex(K)@17		-0.950149	2164.17	722.399	2165.12	722.716	3	24.72	22.63	0.915453
				99	GGPGGELPR	iTRAQ4plex@N-term		-0.0178436	982.514	492.264	982.532	492.273	2	229.33	167.33	0.729647
				99	GLPLVDDGGWNTVPISK	iTRAQ4plex@N-term; iTRAQ4plex(K)@17		-0.0225494	2055.1	686.041	2055.12	686.049	3	1.99	4.23	2.12563
				99	VEYTLGEESEAPGQR	iTRAQ4plex@N-term		-0.029702	1807.84	603.621	1807.87	603.631	3	147.93	94.56	0.639221
				99	EFLPEGQDIGAFVAEQK	iTRAQ4plex@N-term; iTRAQ4plex(K)@17		-0.0309028	2165.09	722.705	2165.12	722.716	3	21.37	29.25	1.36874
				99	VEYTLGEESEAPGQR	iTRAQ4plex@N-term		-0.0126225	1807.86	603.627	1807.87	603.631	3	9.36	9.28	0.991453
				97	MDQYFNQMEK	iTRAQ4plex@N-term; iTRAQ4plex(K)@10		0.00591595	1620.76	541.26	1620.75	541.258	3	72.3	33.26	0.460028
				97	VEYTLGEESEAPGQR	iTRAQ4plex@N-term		-0.932367	1806.94	603.32	1807.87	603.631	3	39.14	44.61	1.13975
				52	ALPSEELNR	iTRAQ4plex@N-term		0.0112371	1171.64	586.829	1171.63	586.823	2	100.24	86.14
				50	DLDFEK	iTRAQ4plex@N-term; iTRAQ4plex(K)@6		0.00112288	1053.56	527.787	1053.56	527.787	2	717.75	529.16
				13	GGPPGPPISR	Carbamyl@N-term		-0.0153804	976.494	489.254	976.509	489.262	2	940.28	705.73
12.84	IPI:IPI00329745.4	LPPRC	130 kDa leucine-rich protein	99	DLPVTEAVFSALVTGHAR	iTRAQ4plex@N-term		0.0448283	2026.14	676.388	2026.1	676.373	3	13.42	15.57	1.16021
				99	GDVENIEVVQK	iTRAQ4plex@N-term; iTRAQ4plex(K)@11		-0.00103256	1516.83	506.618	1516.83	506.619	3	3.97	8.48	2.13602
				99	IQEENVIPR	iTRAQ4plex@N-term		-0.0240708	1240.67	621.34	1240.69	621.352	2	1533.08	1131.68	0.738174
				99	LQDAINILK	iTRAQ4plex@N-term; iTRAQ4plex(K)@9		-0.0174088	1314.79	658.404	1314.81	658.413	2	202.57	188.41	0.930098
				99	MVFINNIALAQIK	iTRAQ4plex@N-term; iTRAQ4plex(K)@13		-0.00972513	1762.03	588.351	1762.04	588.355	3	31.71	19.01	0.599495
				99	SGGLGGSHALLLLR	iTRAQ4plex@N-term		0.0148186	1493.89	498.972	1493.88	498.967	3	29.58	18.03	0.609533
				98	LDDLFLK	iTRAQ4plex@N-term; iTRAQ4plex(K)@7		-0.0203678	1150.66	576.339	1150.68	576.349	2	173.37	169.25	0.976236
				97	SELHLMDR	iTRAQ4plex@N-term		-0.00954907	1143.57	382.198	1143.58	382.202	3	19.14	8.8	0.45977
				92	IQEENVIPR	iTRAQ4plex@N-term		0.0105431	1240.7	621.357	1240.69	621.352	2	159.5	161.12	1.01016
				84	LLAEILR	iTRAQ4plex@N-term		0.0237447	970.654	486.334	970.63	486.322	2	56.86	64.31
				26	VDDARALLQR	No iTRAQ4plex@N-term	missed R-A@5	-0.091979	1155.54	578.779	1155.64	578.825	2	13.76	7.99
				11	DYLK	iTRAQ4plex@N-term; iTRAQ4plex(K)@4		0.015539	825.499	413.757	825.484	413.749	2	91.13	96.17
